# Supplementary material for: Convergent Multistage Evidence Implicates the CCR2–Artemin Immune–Inflammation Axis in Acute Myeloid Leukemia
Source: Mediators Inflamm. 2026 Jan 31;2026:2476470. doi: 10.1155/mi/2476470 (PMC12860421; doi:10.1155/mi/2476470)
Supplement: Supplementary file 2 — Supporting Information 2 Supporting Information Tables: Tables S1–S14. Table S1: Preanalysis GWAS Catalog screen for horizontal pleiotropy: instrumental SNPs flagged and excluded (p < 5 × 10−8) with biologically related traits to the outcomes. Table S2: Significant instrumental variables identified from immune cell phenotypes. Table S3: MR results for immune cell phenotypes associated with hematologic malignancies. Table S4: Sensitivity analyses for MR results of immune cell phenotypes. Table S5: MR–PRESSO analysis results for significant immune cell phenotypes in hematologic malignancies. Table S6: Sensitivity analyses for MR results of immune cell phenotypes after removing pleiotropic SNPs. Table S7: Reverse MR analysis results for immune cell phenotypes and hematologic malignancies. Table S8: Two‐step mediation MR of circulating inflammatory proteins for MR–significant immune trait–malignancy pairs. Reported are the path coefficients βa (exposure→protein) and βb (protein→outcome conditional on exposure) and the indirect effect (IDE = βa × βb) with bootstrap 95% CIs. Table S9: Raw Cq values from qRT‐PCR experiments in IBMDM and THP‐1 cells under CCR2 knockdown or pharmacological inhibition. Table S10: MAGMA gene‐level association results for pleiotropic genes across causal immune traits. Table S11: Functional annotation and druggability mapping of pleiotropic genes. Table S12: Expression values of pleiotropic genes across 54 different tissues. [file MI-2026-2476470-s003.xlsx]

## Sheet: Table S1
Table S1. Pre-analysis GWAS Catalog screen for horizontal pleiotropy: instrumental SNPs flagged and excluded (P < 5×10⁻⁸) with biologically related traits to the outcomes.
	Traits	hit_count	hit_snps	EBI_traits
1	90001720	13	rs12483853,rs1801274,rs2235229,rs2413493,rs5757678	Breast cancer; Ulcerative colitis; Inflammatory bowel disease; Kawasaki disease; Systemic lupus erythematosus; Crohn's disease; ICD10 K50, K51: inflammatory bowel disease; Ankylosing spondylitis; Mean reticulocyte volume; Sleep duration; Mean platelet volume; Plasma protein N-glycan peak 6 levels in type 1 diabetes; Immunoglobulin G N-glycan peak 6 levels in type 1 diabetes
2	90001742	1	rs2904880	Intelligence (MTAG)
3	90002014	1	rs6441963	Monocyte percentage of white cells
4	90001735	1	rs2904880	Intelligence (MTAG)
5	90001401	10	rs11688492,rs12296430,rs12480534,rs4239702	Heel bone mineral density; Plateletcrit; Lymphocyte count; Lymphocyte percentage of white cells; neutrophil (fraction, minimum, inv-norm transformed); neutrophil (fraction, mean, inv-norm transformed); Neutrophil percentage of white cells; Response to amphetamines; Rheumatoid arthritis; CD40 levels
6	90001410	0
7	90001770	3	rs181819396,rs61820496,rs9480610	Bone mineral density mean; Mean corpuscular hemoglobin concentration; Mouth ulcers
8	90001649	4	rs13962,rs4796089,rs7180804,rs9916257	IgE levels; Neutrophil count; Monocyte count; NCR1 protein levels

## Sheet: Table S2. Significant Instrume
Table S2. Significant Instrumental Variables Identified from Immune Cell Phenotypes.
traits	SNP	CHR	POS	A1	A2	BETA	SE	Z	P	N
90001401	rs12129123	1	10083709	T	C	-0.1387	0.0309	-4.48867	7.36e-06	3757
90001401	rs185621536	1	113524501	T	C	-0.3205	0.07004	-4.57596	4.89e-06	3757
90001401	rs367786719	1	157326272	C	G	-0.8107	0.1805	-4.49141	7.34e-06	3757
90001401	rs113442137	1	160254955	A	G	-0.2567	0.05748	-4.4659	8.21e-06	3757
90001401	rs112449175	1	1779914	T	C	0.3692	0.07482	4.93451	8.4e-07	3757
90001401	rs7518494	1	217233446	A	G	0.2278	0.04884	4.66421	3.21e-06	3757
90001401	rs61786059	1	29035758	T	G	-0.1238	0.02692	-4.59881	4.45e-06	3757
90001401	rs77962749	10	28352600	A	C	0.8184	0.174	4.70345	2.65e-06	3757
90001401	rs149056516	12	113194103	T	C	-1.015	0.2166	-4.68606	2.88e-06	3757
90001401	rs12296430	12	6503500	C	G	0.1179	0.0266	4.43233	9.63e-06	3757
90001401	rs2250246	12	6553016	G	A	0.1359	0.02451	5.54468	3.13e-08	3757
90001401	rs11064243	12	6629563	C	T	-0.1593	0.03304	-4.82143	1.48e-06	3757
90001401	rs117833074	12	77551907	C	T	-0.1795	0.0403	-4.45409	8.65e-06	3757
90001401	rs11843493	13	47527957	C	A	-0.1109	0.02482	-4.46817	8.2e-06	3757
90001401	rs186091679	15	23136035	A	G	1.451	0.317	4.57729	4.84e-06	3757
90001401	rs421516	17	63135589	A	C	-0.2897	0.0627	-4.62041	3.97e-06	3757
90001401	rs11661511	18	60852258	C	T	-0.1204	0.02636	-4.56753	5.04e-06	3757
90001401	rs406298	19	16409903	G	C	0.1135	0.0244	4.65164	3.39e-06	3757
90001401	rs72977632	19	1930174	A	T	-0.2296	0.05036	-4.55917	5.33e-06	3757
90001401	rs146867394	2	141298635	T	C	-0.3896	0.086	-4.53023	6.08e-06	3757
90001401	rs7606024	2	56616595	A	T	-0.1375	0.03037	-4.52749	6.15e-06	3757
90001401	rs11688492	2	64865804	C	T	-0.1216	0.02504	-4.85623	1.24e-06	3757
90001401	rs114551034	2	66709035	A	G	-0.2787	0.05695	-4.89377	1.03e-06	3757
90001401	rs11086984	20	44511627	T	C	-0.1653	0.03504	-4.71747	2.49e-06	3757
90001401	rs146036393	20	44605507	C	T	-0.3402	0.07152	-4.75671	2.05e-06	3757
90001401	rs4239702	20	44749251	C	T	0.2841	0.02593	10.9564	1.64e-27	3757
90001401	rs12480534	20	44761485	G	T	-0.1237	0.02688	-4.60193	4.34e-06	3757
90001401	rs6124769	20	44781537	G	C	-0.1491	0.02791	-5.34217	9.75e-08	3757
90001401	rs112971251	20	44828738	C	G	0.1576	0.03349	4.70588	2.63e-06	3757
90001401	rs2425783	20	44837987	C	T	0.1327	0.02782	4.76995	1.94e-06	3757
90001401	rs77126700	20	47313887	C	T	0.3825	0.08026	4.76576	1.95e-06	3757
90001401	rs9615714	22	48376963	G	A	-0.1733	0.03486	-4.97131	6.95e-07	3757
90001401	rs4838867	22	50711890	A	G	-0.1149	0.02555	-4.49706	7.1e-06	3757
90001401	rs189383200	3	114834231	A	G	-1.292	0.2913	-4.43529	9.51e-06	3757
90001401	rs35574803	3	32533246	C	T	-0.2808	0.05393	-5.20675	2.02e-07	3757
90001401	rs13072510	3	32622533	A	G	-0.1338	0.03023	-4.42607	9.94e-06	3757
90001401	rs62251892	3	32813597	T	C	-0.1714	0.03849	-4.4531	8.75e-06	3757
90001401	rs13099360	3	60476875	G	A	-0.263	0.05944	-4.42463	9.96e-06	3757
90001401	rs113629137	4	135481325	A	T	-1.455	0.328	-4.43598	9.48e-06	3757
90001401	rs59951351	4	38152090	T	A	0.173	0.03878	4.46106	8.37e-06	3757
90001401	rs74356874	5	22936562	A	G	0.6631	0.1462	4.53557	5.97e-06	3757
90001401	rs200147352	8	5190113	D	R	-0.8286	0.1614	-5.13383	3e-07	3757
90001401	rs144306835	8	96356983	A	G	0.3826	0.07964	4.80412	1.62e-06	3757
90001401	rs78763642	9	25294308	A	G	-0.3304	0.07442	-4.43967	9.28e-06	3757
90001401	rs112432445	9	4162626	A	G	0.2796	0.05583	5.00806	5.77e-07	3757
90001410	rs2792563	1	213100225	A	G	-0.1407	0.02479	-5.67568	1.49e-08	3757
90001410	rs148297630	1	9285773	C	T	0.5409	0.1223	4.42273	1e-05	3757
90001410	rs238926	11	113975210	A	G	-0.1152	0.02506	-4.59697	4.4e-06	3757
90001410	rs78226482	11	115262038	T	C	0.3289	0.06821	4.82187	1.48e-06	3757
90001410	rs478251	11	127827727	C	A	0.1745	0.03499	4.98714	6.45e-07	3757
90001410	rs113087021	11	97765784	A	T	0.2024	0.04541	4.45717	8.53e-06	3757
90001410	rs149510325	13	44795274	G	A	-0.4454	0.1003	-4.44068	9.25e-06	3757
90001410	rs7185719	16	59859266	G	C	-0.1257	0.02735	-4.59598	4.44e-06	3757
90001410	rs190118275	19	11580998	T	C	-0.5288	0.1188	-4.45118	8.88e-06	3757
90001410	rs181482963	2	147714333	A	G	-0.6745	0.1516	-4.44921	8.9e-06	3757
90001410	rs1250061	2	216542855	A	T	-0.1078	0.02407	-4.4786	7.79e-06	3757
90001410	rs565262460	2	54484411	G	A	-0.8351	0.1885	-4.43024	9.71e-06	3757
90001410	rs11705673	22	45016637	G	C	0.1701	0.0368	4.62228	3.95e-06	3757
90001410	rs12493961	3	11244825	G	A	0.3884	0.08136	4.77384	1.88e-06	3757
90001410	rs74812151	3	11250959	A	G	0.5214	0.107	4.8729	1.14e-06	3757
90001410	rs78827883	3	12265593	A	G	0.5069	0.1127	4.49778	7.04e-06	3757
90001410	rs201505388	3	124459073	C	G	1.376	0.2749	5.00546	5.87e-07	3757
90001410	rs12636371	3	125894785	A	G	0.1185	0.02414	4.90886	9.61e-07	3757
90001410	rs13075403	3	28830276	G	A	0.1247	0.02799	4.45516	8.56e-06	3757
90001410	rs11938966	4	55386841	A	C	0.3165	0.06988	4.52919	6.1e-06	3757
90001410	rs76912165	5	92965344	G	A	0.4094	0.08778	4.66393	3.22e-06	3757
90001410	rs139843122	6	107939307	T	A	-0.5032	0.1082	-4.65065	3.4e-06	3757
90001410	rs181058759	6	96666856	T	C	-0.7538	0.1682	-4.48157	7.59e-06	3757
90001410	rs148377259	7	106306631	C	T	-0.3437	0.06603	-5.20521	2.04e-07	3757
90001410	rs180805446	7	106347214	T	G	-0.5098	0.1009	-5.05253	4.56e-07	3757
90001410	rs13235778	7	57550983	A	G	-0.1235	0.02712	-4.55383	5.46e-06	3757
90001410	rs10226722	7	68025695	C	T	-0.113	0.02489	-4.53998	5.82e-06	3757
90001410	rs72672514	8	108307648	A	C	-0.5866	0.132	-4.44394	9.16e-06	3757
90001410	rs150180013	8	108952436	A	G	-0.6964	0.1499	-4.64576	3.52e-06	3757
90001410	rs137930158	8	109663198	C	G	-0.6636	0.1413	-4.69639	2.76e-06	3757
90001410	rs137938163	8	15729797	T	C	0.592	0.1316	4.49848	7.09e-06	3757
90001410	rs138542577	8	16074805	C	G	0.3227	0.06331	5.09714	3.64e-07	3757
90001649	rs865239	1	156896164	G	A	-0.1371	0.02509	-5.46433	4.97e-08	3757
90001649	rs1176530	1	157080410	T	C	0.1191	0.0264	4.51136	6.59e-06	3757
90001649	rs11264885	1	158020479	G	A	-0.1309	0.02943	-4.44784	8.98e-06	3757
90001649	rs13962	1	159175527	A	G	0.1552	0.03406	4.55666	5.36e-06	3757
90001649	rs1934073	1	159936733	G	T	-0.1232	0.02668	-4.61769	4.02e-06	3757
90001649	rs1317712	1	159954369	T	C	-0.1463	0.03053	-4.79201	1.71e-06	3757
90001649	rs11805919	1	160145707	T	C	-0.1477	0.03234	-4.5671	5.09e-06	3757
90001649	rs4656251	1	160154324	G	A	-0.1236	0.02597	-4.75934	2.01e-06	3757
90001649	rs143032729	1	160353789	G	A	-0.3936	0.07277	-5.40882	6.75e-08	3757
90001649	rs35161722	1	160483800	T	C	-0.507	0.08533	-5.94164	3.1e-09	3757
90001649	rs79017888	1	160733216	C	G	-0.4486	0.09997	-4.48735	7.43e-06	3757
90001649	rs2027015	1	160791778	A	G	0.1565	0.02638	5.93252	3.29e-09	3757
90001649	rs184018666	1	160883347	T	C	0.3139	0.06539	4.80043	1.65e-06	3757
90001649	rs78180560	1	161093137	G	A	-0.3623	0.05192	-6.97804	3.54e-12	3757
90001649	rs192316193	1	161114862	G	A	-0.2897	0.05982	-4.84286	1.33e-06	3757
90001649	rs75804130	1	161123671	C	T	-0.7228	0.1538	-4.69961	2.71e-06	3757
90001649	rs33941127	1	161168004	T	C	0.1613	0.03031	5.32168	1.1e-07	3757
90001649	rs76265753	1	161181134	T	C	-0.4643	0.08767	-5.296	1.25e-07	3757
90001649	rs4078109	1	161229651	G	A	0.1181	0.0253	4.66798	3.14e-06	3757
90001649	rs2501865	1	161230065	C	T	0.1553	0.02794	5.55834	2.92e-08	3757
90001649	rs75213764	1	161235597	T	C	0.1742	0.03189	5.46253	5e-08	3757
90001649	rs9651035	1	161258765	T	C	-0.218	0.02743	-7.9475	2.49e-15	3757
90001649	rs7532602	1	161274311	A	G	-0.3674	0.03219	-11.4135	1.17e-29	3757
90001649	rs4131826	1	161282384	C	T	0.1892	0.02723	6.94822	4.42e-12	3757
90001649	rs4326638	1	161388960	C	T	-0.2614	0.02805	-9.31907	1.95e-20	3757
90001649	rs146718864	1	161410349	A	G	0.3177	0.03654	8.69458	5.21e-18	3757
90001649	rs6427594	1	161455521	C	T	-0.2668	0.04692	-5.68627	1.41e-08	3757
90001649	rs35855160	1	161478235	A	G	0.1924	0.03173	6.06366	1.46e-09	3757
90001649	rs12032664	1	161509155	A	G	0.3484	0.03401	10.244	2.67e-24	3757
90001649	rs114535887	1	161518314	C	T	-0.287	0.054	-5.31481	1.13e-07	3757
90001649	rs71632989	1	161533055	G	T	-0.6848	0.02772	-24.7042	1.3e-124	3757
90001649	rs111504845	1	161565479	A	G	0.3312	0.02794	11.854	8.09e-32	3757
90001649	rs546183406	1	161570970	T	G	-0.52	0.04991	-10.4188	4.67e-25	3757
90001649	rs408849	1	161612340	T	C	0.256	0.02685	9.53445	2.65e-21	3757
90001649	rs567115351	1	161654313	G	A	-0.6696	0.1452	-4.61157	4.11e-06	3757
90001649	rs72704075	1	161675994	T	C	-0.5642	0.07548	-7.47483	9.69e-14	3757
90001649	rs1503813	1	161700679	G	A	-0.155	0.02845	-5.44815	5.42e-08	3757
90001649	rs35801335	1	161716885	A	G	-0.2554	0.04299	-5.94092	3.09e-09	3757
90001649	rs112750600	1	161742271	T	C	-0.5259	0.1188	-4.42677	9.76e-06	3757
90001649	rs148402970	1	161774495	T	C	0.2904	0.06291	4.61612	4.06e-06	3757
90001649	rs138966305	1	161925353	A	G	0.2938	0.0512	5.73828	1.03e-08	3757
90001649	rs59315896	1	161959460	T	C	-0.2503	0.05439	-4.60195	4.33e-06	3757
90001649	rs7527826	1	161969322	A	G	-0.1412	0.02564	-5.50702	3.88e-08	3757
90001649	rs72712101	1	161978934	C	T	-0.5667	0.09111	-6.21995	5.57e-10	3757
90001649	rs4656347	1	161996062	C	T	0.131	0.02895	4.52504	6.22e-06	3757
90001649	rs78958053	1	162050336	G	A	0.2525	0.05573	4.53077	6.05e-06	3757
90001649	rs77676017	1	162226343	T	C	-0.4897	0.09082	-5.39198	7.39e-08	3757
90001649	rs10919058	1	162251963	T	G	-0.1655	0.0364	-4.5467	5.65e-06	3757
90001649	rs164424	1	162361149	A	C	-0.2308	0.04099	-5.63064	1.92e-08	3757
90001649	rs147288733	1	162888525	C	T	-0.5744	0.1173	-4.89685	1.02e-06	3757
90001649	rs34622012	1	162908459	G	A	-0.1743	0.03813	-4.5712	5.03e-06	3757
90001649	rs6664865	1	162910384	T	C	0.1348	0.02863	4.70835	2.61e-06	3757
90001649	rs16865543	1	162949552	C	T	0.1924	0.03669	5.24394	1.67e-07	3757
90001649	rs75502971	1	181956657	A	G	-0.6268	0.1341	-4.67412	3.07e-06	3757
90001649	rs72685367	1	78442686	G	C	0.3669	0.07597	4.82954	1.43e-06	3757
90001649	rs117338457	11	69354886	T	G	0.2936	0.06216	4.72329	2.41e-06	3757
90001649	rs17119267	14	84382486	A	G	0.2832	0.06339	4.46758	8.15e-06	3757
90001649	rs529251148	15	33184893	T	C	2.177	0.4878	4.46289	8.33e-06	3757
90001649	rs2163005	15	80194480	C	T	0.1188	0.02632	4.51368	6.57e-06	3757
90001649	rs71409269	15	80249333	T	C	0.2108	0.04237	4.97522	6.85e-07	3757
90001649	rs7180804	15	80259074	A	G	-0.2525	0.03019	-8.3637	8.74e-17	3757
90001649	rs146585351	15	89177902	T	C	-2.527	0.564	-4.4805	7.67e-06	3757
90001649	rs11074933	16	10976566	A	G	0.135	0.02981	4.52868	6.14e-06	3757
90001649	rs9916257	17	33797371	T	G	0.1457	0.02506	5.81405	6.72e-09	3757
90001649	rs4796089	17	33814758	C	T	-0.2083	0.03695	-5.63735	1.86e-08	3757
90001649	rs12462814	19	29496714	C	T	-0.112	0.02511	-4.46037	8.44e-06	3757
90001649	rs71424967	2	238315335	T	C	0.8583	0.178	4.82191	1.48e-06	3757
90001649	rs80171191	2	69059451	T	C	-0.1619	0.03433	-4.71599	2.49e-06	3757
90001649	rs148177889	20	709089	T	C	-0.5897	0.1233	-4.78264	1.8e-06	3757
90001649	rs142307180	4	1488517	T	C	-0.3236	0.07233	-4.47394	7.91e-06	3757
90001649	rs3135080	4	2399058	G	A	-0.1222	0.02602	-4.69639	2.77e-06	3757
90001649	rs6833916	4	24948155	T	G	0.1416	0.03037	4.6625	3.27e-06	3757
90001649	rs1862176	5	139730444	A	G	-0.14	0.02753	-5.08536	3.87e-07	3757
90001649	rs592776	6	153846268	A	T	-0.6443	0.1326	-4.85897	1.23e-06	3757
90001649	rs61745530	6	47976361	T	G	-0.3593	0.07947	-4.5212	6.33e-06	3757
90001649	rs10260467	7	11300995	T	A	0.1502	0.03335	4.50375	6.95e-06	3757
90001649	rs191765983	7	123918591	G	A	-0.3781	0.08541	-4.42688	9.83e-06	3757
90001649	rs189316282	7	13263353	C	T	0.572	0.1241	4.60919	4.21e-06	3757
90001649	rs142275787	8	24774424	T	A	-0.4926	0.1105	-4.45792	8.54e-06	3757
90001649	rs558802339	8	25092788	A	G	-0.5492	0.1158	-4.74266	2.21e-06	3757
90001649	rs17307458	8	60104360	T	C	-0.5233	0.1123	-4.65984	3.28e-06	3757
90001649	rs186824177	8	98775500	A	G	-0.5007	0.09201	-5.4418	5.62e-08	3757
90001649	rs56329333	9	118136745	A	C	-1.166	0.258	-4.51938	6.35e-06	3757
90001720	rs1801274	1	161479745	G	A	-0.1385	0.02706	-5.11826	3.25e-07	3757
90001720	rs181289974	10	14248524	G	C	-1.446	0.3075	-4.70244	2.67e-06	3757
90001720	rs77803489	10	14893495	A	G	-1.264	0.2774	-4.5566	5.42e-06	3757
90001720	rs151122593	10	15488323	T	C	-1.495	0.3138	-4.76418	1.98e-06	3757
90001720	rs1563991	11	37670518	T	G	0.1557	0.03181	4.89469	1.02e-06	3757
90001720	rs143106266	13	29908421	A	C	-1.171	0.2485	-4.71227	2.53e-06	3757
90001720	rs140316984	13	46290539	A	T	1.488	0.323	4.60681	4.23e-06	3757
90001720	rs56172578	14	22597739	A	G	0.1848	0.04092	4.51613	6.49e-06	3757
90001720	rs16957279	15	33954227	G	A	0.12	0.02693	4.456	8.64e-06	3757
90001720	rs28376736	16	83261030	A	G	-0.9647	0.1991	-4.8453	1.32e-06	3757
90001720	rs117920077	16	84241386	T	C	-0.9919	0.2219	-4.47003	8.1e-06	3757
90001720	rs148563640	17	48145906	T	C	0.4066	0.08597	4.72956	2.33e-06	3757
90001720	rs150462125	17	67514564	T	C	0.503	0.1047	4.8042	1.63e-06	3757
90001720	rs117499379	18	4343023	C	T	0.2459	0.05026	4.89256	1.05e-06	3757
90001720	rs144877066	19	4897212	A	G	-1.465	0.3287	-4.45695	8.51e-06	3757
90001720	rs114318843	2	164755835	C	T	-0.5407	0.1126	-4.80195	1.64e-06	3757
90001720	rs12185888	22	36571214	T	C	-0.9431	0.209	-4.51244	6.61e-06	3757
90001720	rs28360494	22	36651231	G	T	-0.1731	0.03295	-5.25341	1.57e-07	3757
90001720	rs190948554	22	37114350	A	G	-0.5267	0.1175	-4.48255	7.58e-06	3757
90001720	rs10439916	22	37134725	T	G	-0.7883	0.1721	-4.58048	4.78e-06	3757
90001720	rs143714165	22	37223310	A	T	-0.8698	0.1815	-4.79229	1.72e-06	3757
90001720	rs183128739	22	37358394	A	G	-0.9228	0.185	-4.98811	6.38e-07	3757
90001720	rs78996523	22	37514022	C	G	-1.069	0.1981	-5.39626	7.17e-08	3757
90001720	rs116921229	22	37516789	T	G	-0.4058	0.07271	-5.58108	2.57e-08	3757
90001720	rs142894868	22	37565404	T	G	-0.6838	0.1098	-6.22769	5.28e-10	3757
90001720	rs150943326	22	37605360	A	G	-0.449	0.09918	-4.52712	6.18e-06	3757
90001720	rs35634144	22	37638221	G	C	0.3086	0.05652	5.46001	5.08e-08	3757
90001720	rs5995410	22	37678814	T	C	0.1143	0.02534	4.51066	6.7e-06	3757
90001720	rs182806259	22	37729223	C	A	-0.4816	0.1025	-4.69854	2.7e-06	3757
90001720	rs12170003	22	37748690	T	C	-0.2932	0.05121	-5.72544	1.12e-08	3757
90001720	rs4821656	22	37777613	G	T	0.1887	0.03354	5.62612	1.96e-08	3757
90001720	rs6519064	22	37847465	A	G	0.1566	0.02928	5.34836	9.42e-08	3757
90001720	rs55979473	22	37902655	G	A	-0.464	0.09147	-5.0727	4.11e-07	3757
90001720	rs9607477	22	37974617	C	G	0.1346	0.03033	4.43785	9.37e-06	3757
90001720	rs6000845	22	38007812	A	G	0.116	0.02612	4.44104	9.22e-06	3757
90001720	rs6000850	22	38032090	C	T	0.5218	0.09192	5.67668	1.48e-08	3757
90001720	rs188662274	22	38091241	G	A	-0.3611	0.07074	-5.10461	3.49e-07	3757
90001720	rs190529651	22	38163121	A	G	-0.9156	0.109	-8.4	6.28e-17	3757
90001720	rs138139146	22	38165269	A	G	-0.4077	0.08783	-4.64192	3.57e-06	3757
90001720	rs2413493	22	38448295	G	C	-0.1159	0.02535	-4.57199	4.99e-06	3757
90001720	rs132945	22	38548552	A	T	-0.2344	0.0374	-6.26738	4.12e-10	3757
90001720	rs528134318	22	38591824	G	C	-1.192	0.2365	-5.04017	4.89e-07	3757
90001720	rs193301458	22	38649620	A	C	-0.5857	0.1085	-5.39816	7.15e-08	3757
90001720	rs140781542	22	38664269	A	C	-0.3907	0.07775	-5.02508	5.28e-07	3757
90001720	rs189583834	22	38764071	G	A	-1.063	0.1856	-5.72737	1.12e-08	3757
90001720	rs140748208	22	38830479	T	C	-0.7383	0.111	-6.65135	3.28e-11	3757
90001720	rs117906335	22	38832410	A	G	-0.3446	0.06777	-5.08485	3.86e-07	3757
90001720	rs139592873	22	38840146	T	G	-0.4273	0.08286	-5.15689	2.64e-07	3757
90001720	rs112861194	22	38979154	A	G	-0.6085	0.1102	-5.52178	3.62e-08	3757
90001720	rs184635527	22	39030664	T	C	-1.052	0.1127	-9.33452	1.78e-20	3757
90001720	rs149593440	22	39095653	C	T	-0.3368	0.05336	-6.31184	3.11e-10	3757
90001720	rs2235229	22	39124912	T	C	-0.147	0.02547	-5.7715	8.54e-09	3757
90001720	rs733107	22	39258078	T	C	-0.1686	0.03003	-5.61439	2.11e-08	3757
90001720	rs185401786	22	39327107	C	T	-1.089	0.1117	-9.74933	3.63e-22	3757
90001720	rs2014809	22	39359915	G	C	-0.2026	0.03959	-5.11745	3.24e-07	3757
90001720	rs79130643	22	39360145	T	C	-1.103	0.1737	-6.35003	2.4e-10	3757
90001720	rs9611061	22	39375623	C	G	-0.369	0.05225	-7.0622	1.95e-12	3757
90001720	rs11703312	22	39383555	G	A	-0.3708	0.08002	-4.63384	3.72e-06	3757
90001720	rs77031627	22	39394421	A	G	0.1371	0.02955	4.63959	3.63e-06	3757
90001720	rs5757423	22	39414904	T	G	-0.1345	0.02469	-5.44755	5.45e-08	3757
90001720	rs117309320	22	39481950	T	C	-0.3908	0.07354	-5.31411	1.14e-07	3757
90001720	rs111381709	22	39487029	A	G	-0.3596	0.05256	-6.8417	9.13e-12	3757
90001720	rs78219746	22	39516310	A	C	-0.5906	0.1277	-4.6249	3.86e-06	3757
90001720	rs10427883	22	39520396	G	A	-0.133	0.02602	-5.11145	3.35e-07	3757
90001720	rs5757491	22	39526070	C	T	-0.149	0.02943	-5.06286	4.33e-07	3757
90001720	rs146264976	22	39580427	A	G	-0.3115	0.05738	-5.42872	6.02e-08	3757
90001720	rs135177	22	39609532	C	T	0.1572	0.02591	6.06716	1.42e-09	3757
90001720	rs13058590	22	39641412	T	C	-0.3806	0.05935	-6.41281	1.61e-10	3757
90001720	rs9607627	22	39647580	G	C	0.2256	0.03074	7.33897	2.65e-13	3757
90001720	rs5757580	22	39658626	C	T	0.1228	0.02576	4.76708	1.96e-06	3757
90001720	rs80132412	22	39691045	T	C	-1.152	0.109	-10.5688	9.1e-26	3757
90001720	rs41274553	22	39715524	A	G	-0.2755	0.05763	-4.7805	1.81e-06	3757
90001720	rs144712270	22	39719566	A	G	-0.5659	0.1108	-5.1074	3.44e-07	3757
90001720	rs117458132	22	39738379	T	C	-0.3175	0.04965	-6.39476	1.81e-10	3757
90001720	rs142952844	22	39757623	G	C	-0.2331	0.04165	-5.59664	2.35e-08	3757
90001720	rs2267408	22	39758830	G	C	0.1904	0.02605	7.30902	3.29e-13	3757
90001720	rs11704158	22	39768080	T	G	0.2228	0.0383	5.81723	6.55e-09	3757
90001720	rs55706518	22	39780097	T	C	-0.6759	0.07991	-8.45827	3.86e-17	3757
90001720	rs5757678	22	39843409	T	C	0.2113	0.026	8.12692	5.84e-16	3757
90001720	rs141000914	22	39935211	G	C	-0.6021	0.135	-4.46	8.43e-06	3757
90001720	rs5757710	22	39938303	C	T	-0.1855	0.02602	-7.12913	1.2e-12	3757
90001720	rs79085286	22	39972740	C	T	-0.2834	0.05352	-5.29522	1.26e-07	3757
90001720	rs73885276	22	39974188	A	C	-0.224	0.04876	-4.59393	4.5e-06	3757
90001720	rs73169364	22	39982756	A	G	0.2938	0.06287	4.67314	3.07e-06	3757
90001720	rs713767	22	39997710	G	A	-0.9095	0.08759	-10.3836	6.45e-25	3757
90001720	rs5757746	22	40000442	A	G	-0.2007	0.03017	-6.6523	3.32e-11	3757
90001720	rs77273762	22	40044235	A	G	-0.6455	0.1134	-5.69224	1.34e-08	3757
90001720	rs139241577	22	40098263	A	G	-1.151	0.0859	-13.3993	5.15e-40	3757
90001720	rs12484428	22	40102614	T	C	-0.4142	0.05846	-7.08519	1.66e-12	3757
90001720	rs55713823	22	40201703	A	G	0.3217	0.05426	5.92886	3.32e-09	3757
90001720	rs112062469	22	40206649	A	G	-0.3999	0.0581	-6.88296	6.9e-12	3757
90001720	rs6001688	22	40215996	G	T	-0.1768	0.03036	-5.82345	6.28e-09	3757
90001720	rs9623081	22	40256486	A	G	0.1776	0.02775	6.4	1.74e-10	3757
90001720	rs137963	22	40303934	T	C	-0.1912	0.04265	-4.483	7.59e-06	3757
90001720	rs116996173	22	40305664	A	G	-0.8148	0.09136	-8.91856	7.37e-19	3757
90001720	rs118033792	22	40355729	C	T	-0.2529	0.03275	-7.72214	1.47e-14	3757
90001720	rs114607	22	40376383	G	A	-0.1884	0.02524	-7.46434	1.04e-13	3757
90001720	rs6001722	22	40428433	A	G	0.1611	0.02881	5.59181	2.42e-08	3757
90001720	rs7292838	22	40479448	A	G	0.1412	0.02624	5.3811	7.83e-08	3757
90001720	rs12483853	22	40539525	C	G	-0.3023	0.04322	-6.99445	3.18e-12	3757
90001720	rs149167072	22	40547839	G	A	0.2914	0.05368	5.42846	6.06e-08	3757
90001720	rs117003628	22	40567889	C	G	-0.8799	0.1236	-7.11893	1.33e-12	3757
90001720	rs142202860	22	40590761	T	C	-0.5034	0.05268	-9.55581	2.19e-21	3757
90001720	rs2228415	22	40742686	T	C	-0.361	0.04959	-7.27969	4.09e-13	3757
90001720	rs117941811	22	40753809	C	A	0.2618	0.05539	4.72648	2.36e-06	3757
90001720	rs188879387	22	40776051	G	A	-0.3702	0.05676	-6.5222	7.9e-11	3757
90001720	rs182295216	22	40846976	A	G	-0.7505	0.07315	-10.2597	2.3e-24	3757
90001720	rs4507196	22	40849704	A	C	0.1609	0.02538	6.33964	2.62e-10	3757
90001720	rs112057490	22	41013857	C	T	-0.3584	0.04882	-7.34125	2.61e-13	3757
90001720	rs117630508	22	41040652	A	G	-0.7733	0.06844	-11.2989	4.02e-29	3757
90001720	rs112644855	22	41152301	A	G	0.3006	0.05654	5.31659	1.12e-07	3757
90001720	rs118166233	22	41195121	T	C	-0.5758	0.1045	-5.51005	3.82e-08	3757
90001720	rs147427799	22	41356327	A	G	-1.176	0.222	-5.2973	1.23e-07	3757
90001720	rs113381045	22	41408697	G	T	0.2027	0.04556	4.44908	8.93e-06	3757
90001720	rs12484084	22	41410922	C	T	-0.3104	0.03144	-9.87277	1.06e-22	3757
90001720	rs145661358	22	41441559	A	G	-0.5636	0.06287	-8.96453	4.9e-19	3757
90001720	rs8138132	22	41451185	C	A	-0.2395	0.02563	-9.34452	1.57e-20	3757
90001720	rs566377031	22	41469019	T	C	-0.9985	0.1937	-5.15488	2.68e-07	3757
90001720	rs76331127	22	41502451	T	C	-0.8954	0.1576	-5.68147	1.45e-08	3757
90001720	rs140745259	22	41514702	T	G	-1.266	0.2456	-5.15472	2.7e-07	3757
90001720	rs138878812	22	41569496	C	G	0.2917	0.05533	5.272	1.43e-07	3757
90001720	rs140882974	22	41599509	G	A	-0.3908	0.05575	-7.00987	2.85e-12	3757
90001720	rs139481	22	41627386	T	C	0.1957	0.02805	6.97683	3.55e-12	3757
90001720	rs146691766	22	41682569	C	T	-1.265	0.08634	-14.6514	2.91e-47	3757
90001720	rs138818147	22	41733262	A	G	0.2548	0.04724	5.39373	7.34e-08	3757
90001720	rs187826601	22	41748902	T	C	-0.5459	0.1072	-5.09235	3.76e-07	3757
90001720	rs11090046	22	41769083	C	T	0.2631	0.04382	6.00411	2.1e-09	3757
90001720	rs41281285	22	41776453	T	C	-0.4893	0.04718	-10.3709	7.48e-25	3757
90001720	rs183413369	22	41808162	A	G	0.4004	0.06421	6.23579	4.99e-10	3757
90001720	rs2008065	22	41865739	G	A	0.2116	0.03726	5.67901	1.47e-08	3757
90001720	rs149414807	22	41951320	A	G	-1.18	0.07456	-15.8262	1.33e-54	3757
90001720	rs55638148	22	42110234	A	G	-0.4496	0.05885	-7.63976	2.77e-14	3757
90001720	rs76198486	22	42139665	A	G	-1.237	0.07933	-15.5931	4e-53	3757
90001720	rs150509505	22	42198647	A	G	-0.8235	0.1119	-7.35925	2.3e-13	3757
90001720	rs190374976	22	42207284	T	C	-1.313	0.1988	-6.60463	4.61e-11	3757
90001720	rs6002503	22	42208672	G	A	-0.3348	0.02622	-12.7689	1.48e-36	3757
90001720	rs7292894	22	42214719	T	C	-0.7669	0.05437	-14.1052	4.91e-44	3757
90001720	rs117181659	22	42247984	A	G	0.229	0.05114	4.4779	7.78e-06	3757
90001720	rs62240965	22	42276288	A	G	0.382	0.07779	4.91066	9.48e-07	3757
90001720	rs73165129	22	42315371	T	C	-1.385	0.03524	-39.3019	3.43e-282	3757
90001720	rs73165159	22	42346042	I	R	0.3182	0.0375	8.48533	3.09e-17	3757
90001720	rs28722907	22	42348062	A	G	-0.43	0.03826	-11.2389	7.78e-29	3757
90001720	rs11914200	22	42378070	A	G	0.3682	0.02648	13.9048	7.16e-43	3757
90001720	rs74538360	22	42419459	A	G	0.2887	0.0309	9.34304	1.58e-20	3757
90001720	rs188985073	22	42458518	C	T	-0.9939	0.2131	-4.66401	3.22e-06	3757
90001720	rs118017929	22	42529366	G	C	-1.318	0.03991	-33.0243	1.17e-209	3757
90001720	rs4993392	22	42534074	T	C	0.2234	0.0392	5.69898	1.3e-08	3757
90001720	rs116047014	22	42539037	T	C	0.2449	0.04959	4.9385	8.25e-07	3757
90001720	rs71329131	22	42539105	C	T	-0.2862	0.03955	-7.23641	5.55e-13	3757
90001720	rs8137968	22	42635326	C	T	0.3407	0.04598	7.40974	1.56e-13	3757
90001720	rs134867	22	42651221	C	T	0.3869	0.02508	15.4266	4.48e-52	3757
90001720	rs1548304	22	42691238	T	C	-0.1698	0.02604	-6.52074	7.97e-11	3757
90001720	rs8137939	22	42696005	A	G	0.2063	0.02625	7.85905	5.11e-15	3757
90001720	rs188322734	22	42726539	A	G	-1.257	0.05076	-24.7636	2.45e-125	3757
90001720	rs116900029	22	42761285	T	C	-0.4029	0.04315	-9.3372	1.67e-20	3757
90001720	rs62238259	22	42803808	A	C	0.2172	0.03311	6.55995	6.13e-11	3757
90001720	rs735537	22	42812471	G	A	0.2753	0.02518	10.9333	2.15e-27	3757
90001720	rs112002368	22	42822258	A	T	-1.269	0.07861	-16.143	1.1e-56	3757
90001720	rs5758727	22	42848354	T	G	0.2354	0.03423	6.87701	7.18e-12	3757
90001720	rs187749054	22	42870441	A	G	-0.5364	0.05369	-9.99069	3.36e-23	3757
90001720	rs5996172	22	42872128	A	T	-0.1947	0.02647	-7.3555	2.37e-13	3757
90001720	rs2142827	22	42874781	A	G	-0.2847	0.03606	-7.89517	3.86e-15	3757
90001720	rs13058560	22	42955655	A	G	-0.2793	0.03419	-8.16906	4.21e-16	3757
90001720	rs137056	22	42970242	A	G	0.2885	0.03435	8.39884	6.36e-17	3757
90001720	rs130333	22	43066379	C	T	0.1496	0.02516	5.94595	3.01e-09	3757
90001720	rs140725954	22	43080791	G	T	-0.8574	0.06951	-12.3349	2.79e-34	3757
90001720	rs6002907	22	43092556	T	C	-0.3688	0.03956	-9.32255	1.93e-20	3757
90001720	rs117715445	22	43098885	G	C	-0.5857	0.05004	-11.7046	4.32e-31	3757
90001720	rs75737464	22	43126236	A	G	0.4781	0.08904	5.3695	8.4e-08	3757
90001720	rs9611872	22	43141391	A	C	0.2216	0.04119	5.37995	7.9e-08	3757
90001720	rs1969673	22	43145764	T	C	-0.1356	0.02573	-5.27011	1.44e-07	3757
90001720	rs5758918	22	43155270	C	G	-0.2381	0.02741	-8.68661	5.49e-18	3757
90001720	rs9623699	22	43187138	T	C	-0.6285	0.07647	-8.21891	2.81e-16	3757
90001720	rs737782	22	43397563	G	C	0.12	0.0258	4.65116	3.4e-06	3757
90001720	rs5996267	22	43468376	G	A	-0.2469	0.03343	-7.38558	1.88e-13	3757
90001720	rs148289768	22	43472311	C	A	-0.3245	0.06426	-5.0498	4.62e-07	3757
90001720	rs34458050	22	43491451	C	A	-0.7371	0.1614	-4.56691	5.13e-06	3757
90001720	rs135016	22	43498212	C	T	-0.3332	0.06299	-5.28973	1.3e-07	3757
90001720	rs6003067	22	43522427	A	G	0.1498	0.02535	5.90927	3.7e-09	3757
90001720	rs6003087	22	43566016	C	A	-1.237	0.2782	-4.44644	8.9e-06	3757
90001720	rs118162361	22	43569380	A	G	-0.2793	0.03828	-7.29624	3.63e-13	3757
90001720	rs9612019	22	43572420	A	G	-0.2134	0.03378	-6.31735	2.97e-10	3757
90001720	rs66536338	22	43573834	C	A	-0.298	0.04122	-7.2295	5.92e-13	3757
90001720	rs5759217	22	43606143	T	C	-0.157	0.02855	-5.49912	4.07e-08	3757
90001720	rs145628748	22	43610730	T	C	-0.5506	0.07739	-7.11461	1.35e-12	3757
90001720	rs116945324	22	43640376	A	G	-0.3624	0.07099	-5.10494	3.47e-07	3757
90001720	rs8140084	22	43646647	A	G	-0.3676	0.06086	-6.04009	1.7e-09	3757
90001720	rs62232129	22	43699156	A	G	-0.2453	0.05293	-4.63442	3.7e-06	3757
90001720	rs372201615	22	43701209	T	C	-0.3977	0.06779	-5.86665	4.83e-09	3757
90001720	rs117181319	22	43711058	A	G	-1.109	0.1402	-7.91013	3.29e-15	3757
90001720	rs12628419	22	43714255	T	C	-0.1868	0.04047	-4.61576	4.04e-06	3757
90001720	rs5996309	22	43714716	G	A	-0.1537	0.02461	-6.24543	4.67e-10	3757
90001720	rs187065953	22	43722345	C	T	-0.8205	0.09589	-8.55668	1.69e-17	3757
90001720	rs950553	22	43725421	C	T	0.2088	0.03151	6.62647	3.95e-11	3757
90001720	rs6003215	22	43865479	A	G	-0.1558	0.03189	-4.88554	1.07e-06	3757
90001720	rs117574811	22	43874553	A	G	-0.2033	0.04566	-4.45247	8.71e-06	3757
90001720	rs144270132	22	43905337	A	G	-0.8057	0.1573	-5.12206	3.17e-07	3757
90001720	rs77552099	22	43961261	C	T	-0.236	0.04915	-4.80163	1.64e-06	3757
90001720	rs73176418	22	44226266	T	C	-0.354	0.05831	-6.071	1.4e-09	3757
90001720	rs534483948	22	44232360	A	G	-0.8119	0.1224	-6.63317	3.76e-11	3757
90001720	rs11090614	22	44300847	G	A	-0.234	0.0287	-8.15331	4.76e-16	3757
90001720	rs144821153	22	44319752	G	C	0.2639	0.05016	5.26116	1.52e-07	3757
90001720	rs2076213	22	44322922	G	T	-0.2444	0.04915	-4.97253	6.88e-07	3757
90001720	rs139047	22	44323074	A	G	0.13	0.02611	4.97894	6.66e-07	3757
90001720	rs139290596	22	44349795	G	A	-0.3237	0.0591	-5.47716	4.62e-08	3757
90001720	rs76015644	22	44355693	G	A	-0.5485	0.09096	-6.03012	1.8e-09	3757
90001720	rs5764048	22	44374267	G	A	-0.1568	0.02558	-6.12979	9.81e-10	3757
90001720	rs5764467	22	44418444	G	A	-0.1195	0.02543	-4.69917	2.73e-06	3757
90001720	rs556260593	22	44438038	C	A	-0.9198	0.1063	-8.65287	7.29e-18	3757
90001720	rs145815892	22	44449165	C	T	-0.3156	0.05809	-5.43295	5.89e-08	3757
90001720	rs742550	22	44515711	A	G	-0.3484	0.05506	-6.32764	2.81e-10	3757
90001720	rs150453698	22	44524022	G	A	-0.5517	0.1155	-4.77662	1.86e-06	3757
90001720	rs79328498	22	44601093	C	G	-0.7803	0.09654	-8.08266	8.56e-16	3757
90001720	rs141059303	22	44602972	A	G	-0.6209	0.1177	-5.27528	1.4e-07	3757
90001720	rs9614213	22	44611250	G	C	-0.159	0.03452	-4.60603	4.22e-06	3757
90001720	rs190792752	22	44624693	C	G	-0.4993	0.09233	-5.40778	6.81e-08	3757
90001720	rs143591104	22	44643313	T	C	-0.7917	0.1288	-6.14674	8.84e-10	3757
90001720	rs151125173	22	44688211	G	A	-0.4029	0.07858	-5.12726	3.09e-07	3757
90001720	rs13056800	22	44689355	C	A	-1.022	0.1893	-5.39884	7.04e-08	3757
90001720	rs189503542	22	44698304	A	T	-0.6049	0.1095	-5.5242	3.51e-08	3757
90001720	rs78434681	22	44757870	A	C	-0.6484	0.08434	-7.68793	1.9e-14	3757
90001720	rs5765777	22	44760501	T	C	-0.1964	0.04261	-4.60925	4.17e-06	3757
90001720	rs79275049	22	44831164	G	C	-0.4347	0.06784	-6.40772	1.66e-10	3757
90001720	rs737724	22	44833082	A	G	0.1572	0.02639	5.9568	2.83e-09	3757
90001720	rs8135271	22	45019262	T	G	-0.2959	0.0586	-5.04949	4.66e-07	3757
90001720	rs9626231	22	45072227	A	C	-0.2486	0.05156	-4.82157	1.49e-06	3757
90001720	rs16992660	22	45115399	G	A	-0.1953	0.04197	-4.65332	3.38e-06	3757
90001720	rs117316964	22	45217034	G	A	-0.3927	0.07801	-5.03397	5.04e-07	3757
90001720	rs143712386	22	45229793	T	C	-0.6265	0.138	-4.53986	5.81e-06	3757
90001720	rs8138412	22	45237092	G	A	-0.126	0.0279	-4.51613	6.57e-06	3757
90001720	rs141780765	22	46048553	T	C	-0.8868	0.1898	-4.67229	3.11e-06	3757
90001720	rs10448591	22	46345714	T	C	0.1696	0.03322	5.10536	3.49e-07	3757
90001720	rs182304036	22	46666917	G	A	0.6539	0.1442	4.53467	5.92e-06	3757
90001720	rs9869373	3	101645001	T	C	-0.1344	0.02835	-4.74074	2.2e-06	3757
90001720	rs191925297	3	101762259	G	A	-0.3818	0.06848	-5.57535	2.65e-08	3757
90001720	rs191853541	3	190304943	A	G	0.8916	0.1876	4.75267	2.1e-06	3757
90001720	rs184603509	3	190561175	G	A	0.8711	0.1882	4.62859	3.81e-06	3757
90001720	rs114910376	4	184523118	C	A	2.503	0.5574	4.49049	7.33e-06	3757
90001720	rs116023377	4	18858102	C	G	-0.7362	0.156	-4.71923	2.46e-06	3757
90001720	rs57756059	4	77500796	G	A	0.1172	0.02602	4.50423	6.88e-06	3757
90001720	rs74481857	5	178373539	A	C	-1.212	0.2647	-4.57877	4.86e-06	3757
90001720	rs4252435	7	142622714	A	G	-0.1875	0.0422	-4.44313	9.11e-06	3757
90001720	rs11761810	7	152779596	A	C	0.1135	0.02532	4.48262	7.59e-06	3757
90001720	rs34006338	7	45957318	A	G	-0.9403	0.1984	-4.73942	2.23e-06	3757
90001720	rs545841018	7	85280328	C	A	1.062	0.2399	4.42684	9.8e-06	3757
90001720	rs6998646	8	127759740	G	T	0.1784	0.03924	4.54638	5.62e-06	3757
90001720	rs140260998	8	142853077	T	C	-1.61	0.3506	-4.59213	4.56e-06	3757
90001735	rs143618217	1	143372331	T	A	-1.725	0.3861	-4.46775	8.18e-06	3757
90001735	rs187686619	1	155395045	G	C	-0.4891	0.1092	-4.47894	7.68e-06	3757
90001735	rs141619127	1	204227546	T	C	-0.7482	0.1687	-4.43509	9.44e-06	3757
90001735	rs139732336	1	205030522	T	C	0.435	0.09058	4.80238	1.64e-06	3757
90001735	rs137965091	1	205261456	A	G	0.309	0.06755	4.57439	4.93e-06	3757
90001735	rs113013837	1	206743826	G	A	0.6763	0.1032	6.55329	6.34e-11	3757
90001735	rs150816467	1	206807840	C	T	0.5043	0.09182	5.49227	4.23e-08	3757
90001735	rs112417310	1	206855483	A	G	0.5373	0.08896	6.03979	1.7e-09	3757
90001735	rs188565630	1	207204800	T	A	0.444	0.09135	4.86043	1.22e-06	3757
90001735	rs28739016	1	207516378	G	T	0.7915	0.1021	7.7522	1.18e-14	3757
90001735	rs145924813	1	28617041	T	C	0.3435	0.07069	4.85924	1.23e-06	3757
90001735	rs560933055	10	1717689	A	T	-1.231	0.2681	-4.59157	4.53e-06	3757
90001735	rs147916811	11	6923312	T	C	-2.056	0.3882	-5.29624	1.25e-07	3757
90001735	rs2971439	12	118282893	G	T	0.1725	0.03725	4.63087	3.79e-06	3757
90001735	rs17706571	12	29271392	T	C	0.4369	0.09817	4.45044	8.85e-06	3757
90001735	rs6575228	14	92561395	A	G	-0.1117	0.02479	-4.50585	6.81e-06	3757
90001735	rs191167984	16	21124958	G	T	-1.025	0.2139	-4.79196	1.7e-06	3757
90001735	rs537417934	16	23157828	A	G	-0.4911	0.1084	-4.53044	6.05e-06	3757
90001735	rs149196839	16	28193775	A	G	-0.3094	0.06878	-4.4984	7.06e-06	3757
90001735	rs2726033	16	28338039	G	A	-0.1356	0.02505	-5.41317	6.63e-08	3757
90001735	rs9928136	16	28579917	G	T	-0.1306	0.02524	-5.17433	2.43e-07	3757
90001735	rs2904880	16	28944396	G	C	0.1724	0.02503	6.88773	6.57e-12	3757
90001735	rs62037424	16	28979854	T	C	-0.5454	0.1039	-5.24928	1.63e-07	3757
90001735	rs182632718	16	29272821	A	G	-1.006	0.146	-6.89041	6.65e-12	3757
90001735	rs2003856	16	29866527	G	A	-0.5157	0.1067	-4.83318	1.39e-06	3757
90001735	rs555027901	16	31383495	T	G	-1.048	0.1606	-6.52553	7.64e-11	3757
90001735	rs113313527	16	31523360	T	C	-1.466	0.1935	-7.57623	4.48e-14	3757
90001735	rs559441160	16	32095352	C	G	-1.529	0.2024	-7.55435	5.21e-14	3757
90001735	rs112285207	16	32611053	T	C	-0.9554	0.1754	-5.44698	5.51e-08	3757
90001735	rs556576369	16	33381931	G	A	-1.15	0.1979	-5.81102	6.85e-09	3757
90001735	rs190297221	16	33746044	A	G	-1.627	0.2563	-6.34803	2.44e-10	3757
90001735	rs185330924	16	34483589	G	T	-1.519	0.198	-7.67172	2.15e-14	3757
90001735	rs17723384	16	34579231	A	C	-0.8293	0.1489	-5.56951	2.77e-08	3757
90001735	rs185997819	16	35131242	A	G	-1.441	0.1933	-7.45473	1.1e-13	3757
90001735	rs192288048	16	35181907	A	C	-1.589	0.2056	-7.7286	1.39e-14	3757
90001735	rs62059362	16	35271879	T	C	0.1483	0.03328	4.45613	8.53e-06	3757
90001735	rs560954128	16	46445078	A	G	-1.378	0.1928	-7.1473	1.07e-12	3757
90001735	rs181738157	16	47052570	G	C	-1.307	0.1842	-7.09555	1.52e-12	3757
90001735	rs151232978	16	48523295	T	C	-1.465	0.1904	-7.69433	1.8e-14	3757
90001735	rs150176258	16	49086498	G	A	-1.358	0.1941	-6.99639	3.12e-12	3757
90001735	rs7197237	16	49673381	A	G	0.1723	0.0376	4.58245	4.73e-06	3757
90001735	rs6509969	19	56415502	A	G	0.145	0.032	4.53125	6.05e-06	3757
90001735	rs80268044	2	43810948	A	G	0.1499	0.03329	4.50285	6.86e-06	3757
90001735	rs137949497	21	32136760	G	T	0.4884	0.1009	4.84044	1.35e-06	3757
90001735	rs5762000	22	27530934	T	C	0.1405	0.0312	4.50321	6.89e-06	3757
90001735	rs113612962	22	43167446	C	G	-0.3441	0.06242	-5.51266	3.77e-08	3757
90001735	rs74705306	4	189782918	A	G	-0.1965	0.0444	-4.42568	9.87e-06	3757
90001735	rs77426134	4	26203026	T	C	-0.7826	0.1678	-4.66389	3.22e-06	3757
90001735	rs73275737	5	148626837	G	C	-0.4649	0.101	-4.60297	4.35e-06	3757
90001735	rs56044553	5	173972294	T	C	0.1201	0.02471	4.86038	1.23e-06	3757
90001735	rs281142	5	70969845	A	G	0.2516	0.05157	4.87881	1.11e-06	3757
90001735	rs9465443	6	19563666	C	T	-0.2674	0.05593	-4.78098	1.81e-06	3757
90001735	rs9368123	6	19798682	A	G	-0.236	0.04976	-4.74277	2.19e-06	3757
90001735	rs17209091	6	32401785	T	G	0.6641	0.1438	4.61822	4.01e-06	3757
90001735	rs116364947	6	36809211	T	A	0.4725	0.1047	4.51289	6.62e-06	3757
90001735	rs2281460	6	42130300	A	G	0.1354	0.02936	4.61172	4.14e-06	3757
90001735	rs180723221	7	103091403	T	A	0.3335	0.0739	4.51286	6.58e-06	3757
90001735	rs62463053	7	51994027	C	G	-0.1324	0.02809	-4.71342	2.54e-06	3757
90001735	rs2512433	8	98632764	G	A	0.1233	0.02699	4.56836	5.05e-06	3757
90001735	rs565512892	9	27205978	C	T	-1.585	0.3537	-4.4812	7.67e-06	3757
90001742	rs150239512	1	204903325	G	A	0.4855	0.09435	5.14573	2.8e-07	3757
90001742	rs137965091	1	205261456	A	G	0.3203	0.06832	4.68823	2.85e-06	3757
90001742	rs111528448	1	206599263	T	C	0.2117	0.04334	4.88463	1.07e-06	3757
90001742	rs113013837	1	206743826	G	A	0.7433	0.1041	7.14025	1.09e-12	3757
90001742	rs150816467	1	206807840	C	T	0.5543	0.0927	5.9795	2.45e-09	3757
90001742	rs55712453	1	206902437	G	A	0.5582	0.0907	6.15436	8.34e-10	3757
90001742	rs188565630	1	207204800	T	A	0.5803	0.09221	6.29324	3.49e-10	3757
90001742	rs28739016	1	207516378	G	T	0.8369	0.1032	8.1095	6.87e-16	3757
90001742	rs116699490	1	49384730	C	G	0.4815	0.1073	4.48742	7.37e-06	3757
90001742	rs2026774	1	86076069	C	T	0.1558	0.03355	4.64382	3.58e-06	3757
90001742	rs147923077	11	106628438	A	G	-2.548	0.5666	-4.497	7.12e-06	3757
90001742	rs141062590	11	107708720	C	T	-2.76	0.5734	-4.81339	1.54e-06	3757
90001742	rs145240942	11	113859305	A	G	-2.696	0.5703	-4.72734	2.37e-06	3757
90001742	rs570388699	11	116174484	T	C	-2.291	0.4751	-4.82214	1.47e-06	3757
90001742	rs11825488	11	72165045	A	G	-1.289	0.2552	-5.05094	4.6e-07	3757
90001742	rs184674623	12	13302662	T	A	2.253	0.5071	4.44291	9.14e-06	3757
90001742	rs117442206	12	25430787	T	C	-0.2627	0.05852	-4.48906	7.34e-06	3757
90001742	rs115570551	14	53874261	A	G	0.1722	0.03666	4.69722	2.72e-06	3757
90001742	rs935131	15	65625991	A	G	0.1185	0.02598	4.5612	5.24e-06	3757
90001742	rs933570	16	11760186	C	T	-0.1173	0.02522	-4.65107	3.41e-06	3757
90001742	rs2904880	16	28944396	G	C	0.1185	0.02538	4.66903	3.14e-06	3757
90001742	rs62037424	16	28979854	T	C	-0.5549	0.1054	-5.26471	1.48e-07	3757
90001742	rs111853663	16	29181468	A	G	-1.888	0.4014	-4.70354	2.64e-06	3757
90001742	rs182632718	16	29272821	A	G	-0.957	0.1483	-6.45314	1.23e-10	3757
90001742	rs2003856	16	29866527	G	A	-0.5182	0.1083	-4.78486	1.76e-06	3757
90001742	rs555027901	16	31383495	T	G	-0.8801	0.1634	-5.38617	7.6e-08	3757
90001742	rs113313527	16	31523360	T	C	-1.24	0.1969	-6.29761	3.37e-10	3757
90001742	rs559441160	16	32095352	C	G	-1.328	0.2059	-6.44973	1.28e-10	3757
90001742	rs112285207	16	32611053	T	C	-0.9167	0.1779	-5.15289	2.68e-07	3757
90001742	rs556576369	16	33381931	G	A	-1.122	0.2007	-5.59043	2.42e-08	3757
90001742	rs575418993	16	34009007	A	T	-1.294	0.1943	-6.6598	3.22e-11	3757
90001742	rs17723384	16	34579231	A	C	-0.7682	0.1511	-5.08405	3.86e-07	3757
90001742	rs183942625	16	34604069	A	C	-1.282	0.1917	-6.68753	2.62e-11	3757
90001742	rs574221668	16	35271335	A	C	-1.359	0.1997	-6.80521	1.18e-11	3757
90001742	rs149211399	16	46535088	G	A	-1.254	0.1928	-6.50415	8.92e-11	3757
90001742	rs181149146	16	46628264	T	C	-1.257	0.1931	-6.50958	8.62e-11	3757
90001742	rs151232978	16	48523295	T	C	-1.29	0.1939	-6.65291	3.28e-11	3757
90001742	rs150176258	16	49086498	G	A	-1.13	0.1977	-5.71573	1.18e-08	3757
90001742	rs151295797	16	84071182	G	A	0.524	0.1128	4.64539	3.5e-06	3757
90001742	rs148381451	17	63085557	T	C	-0.2814	0.05662	-4.96998	7.03e-07	3757
90001742	rs9949821	18	54242149	A	G	0.1581	0.03432	4.60664	4.23e-06	3757
90001742	rs1667906	18	74839524	G	T	0.1358	0.02914	4.66026	3.3e-06	3757
90001742	rs13030427	2	208879261	A	G	0.1413	0.03174	4.4518	8.81e-06	3757
90001742	rs73146562	20	52477220	T	C	-0.7762	0.1732	-4.48152	7.63e-06	3757
90001742	rs148812877	21	44334924	C	A	0.6869	0.1529	4.49248	7.3e-06	3757
90001742	rs117562840	22	42680877	A	G	-0.7994	0.166	-4.81566	1.53e-06	3757
90001742	rs2290055	3	108549720	G	T	-0.1405	0.03061	-4.59	4.57e-06	3757
90001742	rs147797836	3	133489781	A	G	-0.9164	0.1932	-4.74327	2.18e-06	3757
90001742	rs116180572	3	61084498	T	G	0.1959	0.03689	5.31038	1.16e-07	3757
90001742	rs76949796	5	11397738	A	G	-1.214	0.2717	-4.46816	8.07e-06	3757
90001742	rs13164259	5	82870211	A	C	0.6227	0.1338	4.65396	3.37e-06	3757
90001742	rs77953960	5	9427816	T	C	0.2724	0.06029	4.51816	6.44e-06	3757
90001742	rs9459447	6	165954369	A	C	-0.1392	0.02982	-4.66801	3.13e-06	3757
90001742	rs149508772	7	40530588	G	C	0.7052	0.1552	4.54381	5.7e-06	3757
90001742	rs35904103	7	43734219	A	G	2.2	0.4924	4.46791	8.12e-06	3757
90001742	rs12216684	7	56291533	A	G	0.2634	0.05419	4.86068	1.23e-06	3757
90001742	rs62519592	8	133193809	G	A	-0.2118	0.04767	-4.44305	9.1e-06	3757
90001770	rs7532008	1	150960350	C	A	0.1141	0.02516	4.53498	5.9e-06	3757
90001770	rs61820496	1	158541235	A	G	-0.2216	0.04504	-4.92007	9.05e-07	3757
90001770	rs138174690	1	166790361	A	G	-0.4105	0.09239	-4.44312	9.15e-06	3757
90001770	rs146949757	1	177354939	G	T	0.8787	0.1926	4.56231	5.22e-06	3757
90001770	rs376662967	1	17861267	A	G	2.21	0.4872	4.53612	5.93e-06	3757
90001770	rs181819396	1	191984411	G	C	1.264	0.2666	4.74119	2.19e-06	3757
90001770	rs185806595	1	219577602	G	A	-1.15	0.2565	-4.48343	7.54e-06	3757
90001770	rs143159775	1	248755940	T	C	2.984	0.6316	4.72451	2.39e-06	3757
90001770	rs147397792	10	18427081	G	T	0.2105	0.04421	4.76137	2e-06	3757
90001770	rs117417471	10	56973794	G	A	-0.2819	0.061	-4.62131	3.94e-06	3757
90001770	rs139738983	11	15792075	A	G	1.148	0.2547	4.50726	6.8e-06	3757
90001770	rs4427557	11	40861756	T	C	0.898	0.2025	4.43457	9.53e-06	3757
90001770	rs542273230	12	100253696	A	G	-1.733	0.3119	-5.55627	2.96e-08	3757
90001770	rs10777178	12	89906229	C	T	-0.131	0.0289	-4.53287	5.95e-06	3757
90001770	rs6561591	13	51367125	C	T	-0.1184	0.02497	-4.74169	2.2e-06	3757
90001770	rs148657684	13	55579014	C	G	0.6083	0.1345	4.52268	6.29e-06	3757
90001770	rs73195821	13	66272822	A	G	0.9325	0.2091	4.45959	8.41e-06	3757
90001770	rs74405297	13	77662091	I	R	2.698	0.6038	4.46837	8.11e-06	3757
90001770	rs2275562	13	77700791	D	R	2.703	0.6039	4.47591	7.86e-06	3757
90001770	rs2275562	13	77700791	D	R	2.703	0.6039	4.47591	7.86e-06	3757
90001770	rs61969021	13	80019033	C	T	0.1267	0.02653	4.77573	1.85e-06	3757
90001770	rs77636548	14	43192207	C	T	-0.3035	0.06696	-4.53256	6.03e-06	3757
90001770	rs2895071	15	96894306	C	T	0.8462	0.1833	4.61648	4.02e-06	3757
90001770	rs12930821	16	58054671	C	G	-0.1566	0.02914	-5.37406	8.21e-08	3757
90001770	rs12607352	18	46732381	T	G	-0.1375	0.03064	-4.4876	7.44e-06	3757
90001770	rs144171157	18	56439662	C	A	1.672	0.3639	4.59467	4.48e-06	3757
90001770	rs139599672	2	124879867	A	G	4.241	0.9355	4.5334	6.01e-06	3757
90001770	rs2652418	2	155705955	C	G	-0.3519	0.07414	-4.74643	2.15e-06	3757
90001770	rs35629713	2	156376531	A	C	0.3684	0.07227	5.09755	3.62e-07	3757
90001770	rs7606151	2	88835687	C	A	0.1171	0.02513	4.65977	3.29e-06	3757
90001770	rs113973220	20	10343909	T	C	-0.8456	0.188	-4.49787	7.09e-06	3757
90001770	rs58246443	3	1026484	T	C	-0.6579	0.1443	-4.55925	5.33e-06	3757
90001770	rs147680697	3	1401426	T	A	-1.177	0.249	-4.72691	2.34e-06	3757
90001770	rs182018878	3	1449562	C	T	-0.9832	0.2194	-4.48131	7.62e-06	3757
90001770	rs185037530	3	332238	T	A	-2.416	0.4895	-4.93565	8.37e-07	3757
90001770	rs12642193	4	25916457	G	A	-0.168	0.0337	-4.98516	6.47e-07	3757
90001770	rs181178338	4	82954761	T	G	1.62	0.3656	4.43107	9.73e-06	3757
90001770	rs2195378	5	113016646	T	A	0.1472	0.03271	4.50015	6.97e-06	3757
90001770	rs59949425	5	173621497	C	A	0.3167	0.0704	4.49858	7.04e-06	3757
90001770	rs1363793	5	56874434	A	G	-0.1362	0.02875	-4.73739	2.25e-06	3757
90001770	rs117521333	6	100933048	T	G	-0.4766	0.09474	-5.03061	5.13e-07	3757
90001770	rs78046119	6	105004276	G	A	0.26	0.05427	4.79086	1.72e-06	3757
90001770	rs114734929	6	105737189	A	C	0.2903	0.06493	4.47097	8.01e-06	3757
90001770	rs9480610	6	106321844	A	G	-0.1768	0.03756	-4.70714	2.62e-06	3757
90001770	rs9480626	6	106415916	C	A	-0.1155	0.0253	-4.56522	5.14e-06	3757
90001770	rs2236073	6	106898421	A	G	0.1758	0.02511	7.00119	2.96e-12	3757
90001770	rs34760134	6	106900952	A	G	-0.2343	0.05278	-4.43918	9.28e-06	3757
90001770	rs112561148	6	106910276	T	C	0.1854	0.04123	4.49673	7.08e-06	3757
90001770	rs710097	6	106958021	G	A	-0.155	0.0311	-4.98392	6.51e-07	3757
90001770	rs783419	6	106961254	A	T	-0.1955	0.03337	-5.85856	5.12e-09	3757
90001770	rs112925176	6	107087063	T	C	0.3182	0.03835	8.29726	1.48e-16	3757
90001770	rs2798360	6	107148473	C	G	-0.1601	0.03125	-5.1232	3.14e-07	3757
90001770	rs116344288	6	107157897	T	C	-0.6141	0.09518	-6.45199	1.25e-10	3757
90001770	rs72948545	6	107168477	G	A	-0.7439	0.05193	-14.3251	2.52e-45	3757
90001770	rs9486451	6	107178044	A	G	0.2198	0.03083	7.12942	1.2e-12	3757
90001770	rs62427566	6	107185544	G	A	-0.654	0.06613	-9.88961	8.94e-23	3757
90001770	rs151098751	6	107213058	T	C	-0.8823	0.09108	-9.68709	6.28e-22	3757
90001770	rs272583	6	107298061	C	T	-0.1618	0.02563	-6.31291	3.09e-10	3757
90001770	rs549353024	6	107447724	T	G	0.2732	0.06171	4.42716	9.8e-06	3757
90001770	rs7756279	6	107458285	A	C	-0.1139	0.02562	-4.44575	9.1e-06	3757
90001770	rs140303881	6	107587479	G	T	0.266	0.05737	4.63657	3.67e-06	3757
90001770	rs9386662	6	108062541	T	G	0.1514	0.02761	5.48352	4.41e-08	3757
90001770	rs142288516	6	108167081	T	C	-0.4698	0.08299	-5.66092	1.62e-08	3757
90001770	rs186455960	6	112553200	G	A	-0.8172	0.1763	-4.63528	3.67e-06	3757
90001770	rs142131620	6	167883703	T	C	-0.1626	0.03562	-4.56485	5.17e-06	3757
90001770	rs141346388	6	7693374	T	G	0.4661	0.1041	4.47743	7.74e-06	3757
90001770	rs55650738	6	92652209	A	T	0.1205	0.02517	4.78745	1.76e-06	3757
90001770	rs372422161	7	83490292	A	T	2.053	0.4392	4.67441	3.05e-06	3757
90001770	rs187226109	8	62027926	G	A	-2.037	0.4468	-4.55909	5.29e-06	3757
90001770	rs148517505	9	115938708	C	T	2.541	0.4729	5.37323	8.22e-08	3757
90001770	rs138071352	9	121273994	T	C	3.17	0.6768	4.68381	2.91e-06	3757
90001770	rs111701276	9	28274639	G	A	0.7871	0.1752	4.49258	7.25e-06	3757
90002014	rs139258218	1	118620702	C	T	-0.4071	0.08609	-4.72877	2.37e-06	3757
90002014	rs4634925	1	161189344	C	G	-0.185	0.02837	-6.52097	8.21e-11	3757
90002014	rs115605940	1	161309239	T	C	0.2448	0.05106	4.79436	1.71e-06	3757
90002014	rs4326638	1	161388960	C	T	-0.1421	0.03153	-4.50682	6.83e-06	3757
90002014	rs60574804	1	161478169	A	G	-0.2247	0.02962	-7.58609	4.44e-14	3757
90002014	rs61802333	1	161589982	T	G	0.3125	0.02782	11.2329	1.13e-28	3757
90002014	rs12756398	1	161606926	A	T	-0.1634	0.03648	-4.47917	7.78e-06	3757
90002014	rs10737488	1	161619363	C	G	0.4044	0.0438	9.23288	4.99e-20	3757
90002014	rs2341480	1	161895938	T	G	-0.27	0.03688	-7.32104	3.22e-13	3757
90002014	rs71639910	1	161937774	A	G	0.2841	0.05557	5.11247	3.38e-07	3757
90002014	rs79453445	1	20242739	A	G	0.5003	0.1129	4.43136	9.73e-06	3757
90002014	rs16827093	1	22744534	T	C	0.2252	0.04467	5.04141	4.89e-07	3757
90002014	rs61896808	11	111183251	T	C	0.8414	0.1823	4.61547	4.09e-06	3757
90002014	rs12573934	11	4702567	T	C	0.2613	0.0588	4.44388	9.14e-06	3757
90002014	rs149153439	13	95434329	A	G	-2.774	0.5881	-4.71688	2.5e-06	3757
90002014	rs117543114	13	98168475	G	A	-2.848	0.5835	-4.88089	1.12e-06	3757
90002014	rs138016528	16	72111834	A	C	0.4089	0.08915	4.58665	4.68e-06	3757
90002014	rs140110174	16	72739787	T	C	0.456	0.1013	4.50148	6.99e-06	3757
90002014	rs141944644	2	26346364	T	C	0.7341	0.1648	4.45449	8.78e-06	3757
90002014	rs191466070	2	97027922	T	C	-0.8282	0.1735	-4.77349	1.9e-06	3757
90002014	rs563782545	21	19864264	C	T	0.9981	0.2246	4.4439	9.19e-06	3757
90002014	rs4568111	3	43861830	T	A	0.2978	0.06543	4.55143	5.53e-06	3757
90002014	rs75603375	3	45308887	A	G	-0.4966	0.1009	-4.9217	8.97e-07	3757
90002014	rs7622659	3	45357777	A	G	-0.5441	0.1091	-4.98717	6.52e-07	3757
90002014	rs79291761	3	45860640	T	C	-0.5038	0.09744	-5.17036	2.49e-07	3757
90002014	rs371658993	3	46252888	D	R	-0.4331	0.05682	-7.62232	3.35e-14	3757
90002014	rs35587265	3	46259296	G	A	-0.4732	0.05907	-8.01083	1.64e-15	3757
90002014	rs4683201	3	46334167	G	A	0.2853	0.0368	7.75272	1.25e-14	3757
90002014	rs6441963	3	46354839	C	T	0.1275	0.02838	4.4926	7.25e-06	3757
90002014	rs114773352	3	46527221	C	T	-0.5533	0.1022	-5.41389	6.68e-08	3757
90002014	rs79825014	3	46880193	T	G	-0.4111	0.07777	-5.2861	1.34e-07	3757
90002014	rs76790199	3	47472940	T	C	-0.4603	0.09646	-4.77193	1.91e-06	3757
90002014	rs116494495	3	48069949	T	G	-0.4594	0.09697	-4.73755	2.27e-06	3757
90002014	rs73837406	3	51326318	G	T	-0.5698	0.1233	-4.62125	3.97e-06	3757
90002014	rs189779608	3	52401153	A	G	-0.6305	0.1153	-5.46834	4.98e-08	3757
90002014	rs115100307	4	31408232	C	T	0.5864	0.1239	4.73285	2.35e-06	3757
90002014	rs115082949	5	117798602	C	T	2.738	0.6045	4.52936	6.16e-06	3757
90002014	rs9322478	6	155084445	T	C	1.582	0.3565	4.43759	9.46e-06	3757
90002014	rs9470090	6	35737527	T	C	0.1277	0.02817	4.53319	6.08e-06	3757
90002014	rs186701124	7	157164910	C	A	0.6974	0.1527	4.56713	5.15e-06	3757
90002014	rs74830774	8	69423134	A	G	-0.2353	0.05142	-4.57604	4.94e-06	3757
90002014	rs969808	8	72599402	T	C	-0.2698	0.05639	-4.78454	1.8e-06	3757
90002014	rs10977191	9	862889	T	C	-0.1356	0.03025	-4.48264	7.72e-06	3757

## Sheet: Table S3. MR Results for Immune
Table S3. MR Results for Immune Cell Phenotypes Associated with Hematologic Malignancies.
	ImmuneID	Trait type	Panel	Trait	C3_AML_beta	C3_AML_se	C3_AML_pvalue	C3_AML_fdr	C3_CLL_beta	C3_CLL_se	C3_CLL_pvalue	C3_CLL_fdr	C3_CML_beta	C3_CML_se	C3_CML_pvalue	C3_CML_fdr	C3_DLBCL_beta	C3_DLBCL_se	C3_DLBCL_pvalue	C3_DLBCL_fdr	CD2_FOLLICULAR_LYMPHOMA_beta	CD2_FOLLICULAR_LYMPHOMA_se	CD2_FOLLICULAR_LYMPHOMA_pvalue	CD2_FOLLICULAR_LYMPHOMA_fdr	CD2_HODGKIN_LYMPHOMA_beta	CD2_HODGKIN_LYMPHOMA_se	CD2_HODGKIN_LYMPHOMA_pvalue	CD2_HODGKIN_LYMPHOMA_fdr	CD2_LYMPHOID_LEUKAEMIA_beta	CD2_LYMPHOID_LEUKAEMIA_se	CD2_LYMPHOID_LEUKAEMIA_pvalue	CD2_LYMPHOID_LEUKAEMIA_fdr	CD2_MULTIPLE_MYELOMA_PLASMA_CELL_beta	CD2_MULTIPLE_MYELOMA_PLASMA_CELL_se	CD2_MULTIPLE_MYELOMA_PLASMA_CELL_pvalue	CD2_MULTIPLE_MYELOMA_PLASMA_CELL_fdr	CD2_MYELOID_LEUKAEMIA_beta	CD2_MYELOID_LEUKAEMIA_se	CD2_MYELOID_LEUKAEMIA_pvalue	CD2_MYELOID_LEUKAEMIA_fdr	CD2_NONFOLLICULAR_LYMPHOMA_beta	CD2_NONFOLLICULAR_LYMPHOMA_se	CD2_NONFOLLICULAR_LYMPHOMA_pvalue	CD2_NONFOLLICULAR_LYMPHOMA_fdr	CD2_NONHODGKIN_NAS_beta	CD2_NONHODGKIN_NAS_se	CD2_NONHODGKIN_NAS_pvalue	CD2_NONHODGKIN_NAS_fdr	CD2_TNK_LYMPHOMA_beta
1	90001391	Relative count	B cell	IgD+ %B cell	0.0328625	0.0913628	0.719077	0.982515	-0.0135935	0.0867076	0.875423	0.962702	-0.0401377	0.113392	0.723359	0.964012	0.039256	0.0515377	0.446242	0.905414	0.0115044	0.0553151	0.835245	0.976818	-0.128301	0.0819786	0.117571	0.813144	0.0874293	0.0511974	0.0876941	0.702864	-0.0296481	0.0547991	0.588485	0.943511	-0.00103572	0.0665748	0.987588	0.997136	-0.0104403	0.0380091	0.783564	0.943633	0.00492328	0.0474847	0.917422	0.988182	-0.044027
2	90001392	Absolute count	B cell	IgD+ CD38br AC	0.000124557	0.040861	0.997568	0.998447	-0.00539656	0.0298194	0.856388	0.958682	-0.108212	0.0619377	0.0806168	0.583474	-0.024962	0.0331679	0.451693	0.905414	-0.0372007	0.0301633	0.217461	0.878872	-0.0248068	0.0309454	0.422766	0.943767	-0.0124041	0.0214962	0.563916	0.903522	0.00947924	0.025502	0.710111	0.957592	0.00106114	0.0345494	0.975498	0.992104	-0.03854	0.0196198	0.04949	0.534342	-0.0346564	0.0209944	0.0987906	0.657235	0.0476815
3	90001393	Relative count	B cell	IgD+ CD38dim %B cell	-0.0125846	0.108435	0.907608	0.986644	0.226193	0.0857891	0.00837373	0.16525	0.0484871	0.189812	0.798377	0.969778	-0.116726	0.0664206	0.0788528	0.678044	-0.0366802	0.0796104	0.64498	0.951643	0.028706	0.0839567	0.732415	0.986765	0.167582	0.0645172	0.0093913	0.57411	0.0359055	0.0537446	0.504085	0.923431	0.04932	0.0691526	0.475719	0.853269	-0.0156089	0.0352986	0.658348	0.927136	0.0479611	0.060802	0.430225	0.913005	-0.0931013
4	90001394	Absolute count	B cell	IgD+ CD38dim AC	0.000691508	0.0298498	0.981518	0.994083	0.000624176	0.0187853	0.973494	0.995662	-0.0241005	0.0420994	0.567006	0.925181	-0.013385	0.0182005	0.462084	0.905414	-0.00495184	0.0182212	0.785805	0.973599	-0.0650754	0.0221379	0.00328685	0.281479	-0.0233138	0.0163216	0.153178	0.723559	-0.0220393	0.016989	0.194538	0.756571	-0.0273348	0.019903	0.169628	0.731592	-0.01507	0.014136	0.286393	0.758595	-0.031613	0.0159372	0.0473007	0.557434	-0.0503923
5	90001395	Relative count	B cell	IgD+ CD38- %B cell	0.0291638	0.037568	0.437575	0.866187	-0.00540579	0.0232741	0.816331	0.94484	-0.043056	0.053051	0.417023	0.878932	0.00412756	0.0205097	0.840504	0.980295	-0.0500611	0.0176858	0.00464629	0.400229	-0.0118195	0.0272228	0.664161	0.986765	-0.00919385	0.0150254	0.540612	0.903459	0.00973622	0.0193407	0.614678	0.95324	-0.005673	0.029401	0.846996	0.949623	-0.0103524	0.0138371	0.454365	0.876262	0.00294727	0.0174467	0.865852	0.977933	-0.0133137
6	90001396	Absolute count	B cell	IgD+ CD38- AC	-0.160444	0.0774219	0.0382343	0.436232	0.123414	0.0648177	0.0569077	0.43	-0.0474606	0.133673	0.722552	0.964012	-0.0532354	0.0546196	0.32973	0.874069	0.0518967	0.0535602	0.332575	0.878872	0.142729	0.0640631	0.0258841	0.556508	0.0765432	0.0453676	0.0915694	0.702864	0.0715308	0.0431193	0.0971348	0.645505	-0.119601	0.0664955	0.0720773	0.627592	-0.025324	0.0373625	0.497904	0.898686	-0.0633652	0.0430367	0.140925	0.772235	-0.114112
7	90001397	Relative count	B cell	Unsw mem %B cell	0.0121836	0.0568368	0.830265	0.986644	0.137398	0.0560482	0.0142293	0.208032	-0.0595557	0.0948902	0.530248	0.925181	-0.0515641	0.0386129	0.181742	0.788282	0.00969649	0.0409725	0.812922	0.973649	-0.0418981	0.0399868	0.294732	0.90844	0.0481482	0.0324722	0.138141	0.723559	0.0173275	0.0316051	0.58352	0.943511	-0.0416859	0.0416074	0.316398	0.841045	-0.0393686	0.0227642	0.083735	0.637607	-0.0200542	0.030138	0.505787	0.928342	0.049581
8	90001398	Absolute count	B cell	Unsw mem AC	0.0485438	0.0739561	0.511575	0.912102	0.0449501	0.047761	0.34663	0.809542	-0.197705	0.0964529	0.0403881	0.527209	-0.0109875	0.0417882	0.792602	0.978549	0.0344109	0.0491896	0.484204	0.895763	0.0867551	0.062309	0.16382	0.865094	0.0364337	0.046436	0.432688	0.868046	-0.0403656	0.041715	0.333218	0.863482	-0.00325174	0.0566439	0.954221	0.983971	0.00521834	0.034349	0.879249	0.950985	0.0119088	0.0363612	0.743279	0.949454	-0.162804
9	90001399	Relative count	B cell	IgD- CD27- %B cell	-0.0290525	0.0570618	0.610654	0.949651	-0.0615475	0.0423994	0.146609	0.608929	0.149113	0.0918496	0.104495	0.601835	-0.0332777	0.0521045	0.523037	0.925474	-0.0282955	0.0363333	0.436111	0.878872	0.00744896	0.0499939	0.881556	0.99861	-0.00944915	0.0300528	0.753203	0.957551	-0.00144005	0.0391303	0.970643	0.988846	0.0231732	0.0480909	0.629904	0.920919	-0.00320289	0.0354096	0.927927	0.973192	-0.138827	0.0393352	0.000416618	0.0609096	0.000692786
10	90001400	Absolute count	B cell	IgD+ AC	0.0939946	0.0462204	0.0419903	0.444853	0.0253783	0.0216131	0.24031	0.716107	-0.0330842	0.0515272	0.520827	0.925181	0.0102497	0.0276012	0.710376	0.961105	-0.0243078	0.0345433	0.481625	0.895763	-0.00950721	0.0271249	0.725965	0.986765	0.0299484	0.0185075	0.105625	0.702864	-0.021859	0.020791	0.29309	0.83058	0.00631417	0.0286771	0.82573	0.945897	0.0246251	0.0147168	0.094275	0.675092	-0.00597317	0.017943	0.739212	0.949454	-0.0233728
11	90001401	Absolute count	B cell	IgD- CD27- AC	0.00754046	0.0750187	0.919936	0.986644	0.100399	0.0594694	0.0913643	0.497019	0.177644	0.122062	0.145572	0.622545	-0.00684213	0.0462389	0.882364	0.980295	-0.0365327	0.0475639	0.442442	0.878872	-0.311195	0.0714115	1.31392e-05	0.00960476	0.0622091	0.042753	0.145647	0.723559	-0.00591438	0.0421564	0.888426	0.973323	0.092048	0.0589327	0.118308	0.675647	-0.0256447	0.0432723	0.553425	0.927136	-0.0414466	0.0401145	0.301507	0.876655	0.0478755
12	90001402	Relative count	B cell	Sw mem %B cell	-0.0352149	0.066148	0.594473	0.940811	-0.074623	0.0707385	0.291465	0.754894	0.0184975	0.0893629	0.836015	0.969778	-0.0706863	0.0539869	0.190425	0.804627	0.0617698	0.0517892	0.23298	0.878872	0.0749198	0.0483168	0.120999	0.81543	-0.0781694	0.0541451	0.148823	0.723559	-0.0795239	0.0577452	0.168466	0.733026	-0.0708287	0.0695111	0.308224	0.836328	0.00152031	0.0425258	0.971481	0.987695	-0.0487469	0.0493901	0.323655	0.883882	0.0272028
13	90001403	Absolute count	B cell	Sw mem AC	-0.0877265	0.0786971	0.264963	0.793803	-0.0111647	0.0289491	0.699744	0.929502	0.00211935	0.0989419	0.982911	0.996543	-0.0119878	0.0413114	0.771677	0.974576	0.0295297	0.0408789	0.470066	0.895763	0.0475751	0.0560894	0.396326	0.938631	0.0161674	0.0344968	0.63931	0.924609	0.0794398	0.0411766	0.0536999	0.520626	-0.110723	0.051858	0.0327514	0.512891	-0.00570902	0.0306441	0.852209	0.950488	-0.0371547	0.0327463	0.256534	0.857865	0.0516253
14	90001404	Relative count	B cell	PB/PC %B cell	0.0151773	0.0603418	0.80141	0.986644	-0.0454535	0.046357	0.326834	0.797848	-0.0711168	0.101896	0.485217	0.906289	0.0557277	0.0455825	0.221493	0.813658	-0.00255409	0.0283712	0.928268	0.986285	-0.0011704	0.0413668	0.977428	0.99861	-0.0601267	0.03397	0.0767279	0.683726	0.031747	0.0255409	0.213872	0.797655	-0.00634432	0.0365658	0.862255	0.955984	0.0117762	0.0185305	0.5251	0.913924	-0.0342156	0.0327844	0.296644	0.870871	0.018237
15	90001405	Absolute count	B cell	PB/PC AC	-0.0251478	0.0538281	0.640366	0.952488	0.0110775	0.031629	0.726163	0.932008	0.0223471	0.0698081	0.748876	0.964612	-0.0111957	0.0262219	0.669409	0.958191	0.00751795	0.023204	0.745943	0.966646	-0.00725301	0.0303328	0.811017	0.99861	0.0062408	0.0242966	0.797288	0.964929	-0.0193061	0.0218866	0.377724	0.883273	-0.0127122	0.0312377	0.684043	0.931172	-0.00160997	0.0152345	0.915836	0.968278	0.0154983	0.0199759	0.437839	0.914458	0.0087542
16	90001406	Relative count	B cell	Memory B cell %B cell	-0.0207786	0.0642052	0.74622	0.983407	0.00135157	0.0383487	0.971885	0.995662	-0.0937051	0.0888575	0.291629	0.786548	0.0521684	0.0421545	0.215883	0.813658	0.0476191	0.0362626	0.189125	0.878872	-0.0338247	0.0513935	0.510442	0.98485	0.0185275	0.0310653	0.550904	0.903459	0.0108786	0.0355219	0.759414	0.957592	-0.0404736	0.0386601	0.295143	0.82049	0.0489316	0.0303895	0.107366	0.675092	-0.0276391	0.0271385	0.308466	0.879079	0.0371088
17	90001407	Absolute count	B cell	Memory B cell AC	-0.0858284	0.0506539	0.0901879	0.588637	0.0163115	0.0345246	0.636599	0.915241	-0.0210854	0.117192	0.857214	0.970005	0.050515	0.0476135	0.288717	0.842909	0.0242696	0.0529526	0.646718	0.951643	0.217949	0.0694327	0.00169528	0.229185	0.00927872	0.0422144	0.826027	0.967733	0.0485676	0.0566073	0.390906	0.883345	-0.0508111	0.0338576	0.133426	0.697632	0.00259427	0.0336133	0.938481	0.975083	-0.00867154	0.0391273	0.824607	0.961361	-0.0626367
18	90001408	Relative count	B cell	Naive-mature B cell %B cell	0.10616	0.0595156	0.0744666	0.56013	-0.0418981	0.0470603	0.373301	0.809847	0.0323328	0.0900097	0.719435	0.964012	-0.0533442	0.0442534	0.228039	0.81454	-0.0435084	0.0321684	0.176209	0.868802	0.000589786	0.0505029	0.990682	0.99861	-0.0357346	0.0274958	0.193724	0.757286	-0.016086	0.035817	0.653347	0.957592	0.0995386	0.0532594	0.0616311	0.627592	-0.0448507	0.0329923	0.174011	0.739174	0.0257238	0.0296657	0.385874	0.90699	-0.086955
19	90001409	Absolute count	B cell	Naive-mature B cell AC	-0.0242471	0.0309032	0.43268	0.864448	-0.00453553	0.0230545	0.844038	0.950681	-0.0218718	0.0447301	0.624861	0.933053	0.0199375	0.0202248	0.324234	0.874069	-0.0527279	0.0172301	0.00221176	0.39124	-0.0604065	0.0214708	0.00490171	0.358315	-0.0142863	0.0131751	0.278214	0.807605	-0.0186795	0.013548	0.167969	0.733026	-0.0349056	0.020048	0.0816662	0.648901	0.0115614	0.0121388	0.340878	0.797792	-0.0129477	0.0151397	0.392431	0.908398	-0.045604
20	90001410	Relative count	B cell	IgD- CD38br %B cell	0.0971818	0.0947409	0.305003	0.818535	0.174648	0.0653811	0.0075575	0.16525	0.20235	0.147493	0.170087	0.631134	-0.0306399	0.0625126	0.624036	0.954049	-0.0177123	0.0581791	0.760789	0.967711	0.303595	0.0800225	0.000148316	0.0361397	0.083684	0.0504992	0.0974923	0.702864	-0.00501828	0.0545327	0.926679	0.983678	0.0802049	0.0667962	0.229852	0.788654	-0.0176115	0.0427856	0.680615	0.927136	0.0621192	0.0494615	0.209149	0.81441	-0.075065
21	90001411	Relative count	B cell	IgD+ CD24+ %B cell	-0.204921	0.0944866	0.0300988	0.432815	0.114511	0.0584241	0.0499955	0.421183	-0.0412585	0.131084	0.752952	0.964612	0.0388723	0.0512395	0.448069	0.905414	0.0775372	0.058773	0.18708	0.878872	-0.0107026	0.0649402	0.869095	0.99861	0.0243237	0.0456917	0.594487	0.911048	-0.00797361	0.0478232	0.867582	0.968668	-0.161	0.0676733	0.017356	0.512891	0.0433074	0.0444445	0.329851	0.797792	-0.0157823	0.0478251	0.741399	0.949454	0.120699
22	90001412	Absolute count	B cell	IgD+ CD24+ AC	-0.216912	0.0991616	0.028709	0.432815	0.0411169	0.0803716	0.608941	0.911288	-0.169044	0.142183	0.234472	0.703223	-0.0502687	0.0568733	0.376765	0.886641	0.0173763	0.0621334	0.779738	0.973249	0.147995	0.0767548	0.0538359	0.66751	0.0689831	0.0569395	0.225698	0.785642	-0.0733173	0.052952	0.166175	0.733026	-0.0631302	0.0679013	0.352508	0.851602	0.00978108	0.0397271	0.805522	0.950488	-0.00576095	0.0443459	0.896638	0.988182	-0.0435095
23	90001413	Relative count	B cell	IgD- CD24- %B cell	-0.0167222	0.0503006	0.739553	0.983407	-0.0172288	0.035971	0.631965	0.914001	-0.102894	0.102094	0.31353	0.79757	0.0579935	0.0330613	0.0794092	0.678044	-0.0261503	0.0358395	0.465604	0.895763	-0.0253946	0.0474933	0.592858	0.986765	0.0135657	0.0287277	0.636771	0.924609	0.0203667	0.0313848	0.51638	0.923622	-0.0256383	0.0421559	0.543069	0.870577	0.0218597	0.022512	0.331537	0.797792	-0.00619984	0.0259947	0.81149	0.961361	-0.0528497
24	90001414	Absolute count	B cell	IgD- CD24- AC	0.179574	0.0944142	0.0571731	0.509678	0.0497104	0.0742501	0.503177	0.869556	-0.194727	0.131653	0.139116	0.622545	-0.0140514	0.0519726	0.786883	0.97825	-0.0753992	0.0540114	0.162718	0.868802	0.00377233	0.103353	0.970884	0.99861	0.0583677	0.0562216	0.29919	0.816075	0.0809358	0.053012	0.126825	0.695728	0.0607906	0.087877	0.489082	0.853269	-0.0405855	0.0389052	0.296861	0.758595	-0.0095575	0.0539049	0.85927	0.975352	-0.200062
25	90001415	Relative count	B cell	IgD+ CD24- %B cell	0.0550123	0.0570296	0.334732	0.818535	0.0128816	0.0532524	0.80886	0.943412	-0.149623	0.131042	0.253538	0.731219	-0.0823525	0.0386714	0.0332094	0.587769	-0.0604602	0.0472029	0.200244	0.878872	0.00700467	0.0450751	0.876506	0.99861	0.00958025	0.0396654	0.809147	0.967733	-0.00648391	0.0315561	0.837203	0.966951	0.0364246	0.0602638	0.545565	0.872665	-0.0344788	0.0369172	0.350331	0.797792	-0.0127916	0.0284043	0.652464	0.931883	0.112455
26	90001416	Absolute count	B cell	IgD+ CD24- AC	0.0116649	0.0251291	0.642507	0.952488	0.0131024	0.0181917	0.471375	0.852909	-0.0330044	0.0401844	0.411462	0.878054	-0.0155138	0.0153959	0.313618	0.874069	-0.0274542	0.0196002	0.161302	0.868802	-0.0318586	0.0203751	0.117911	0.813144	-0.00906723	0.0129683	0.484436	0.889714	-0.0182566	0.0141904	0.198253	0.764578	-0.00871264	0.0190498	0.647411	0.931172	-0.00445123	0.0146001	0.76046	0.942178	-0.0166344	0.0144702	0.250325	0.855083	-0.0322068
27	90001417	Relative count	B cell	CD24+ CD27+ %B cell	-0.103754	0.0490914	0.0345582	0.436232	0.0088206	0.0367508	0.810322	0.943412	0.0219226	0.0849133	0.796271	0.969778	0.00624473	0.0277517	0.821963	0.980295	0.0362482	0.0340391	0.286922	0.878872	0.0460986	0.0434946	0.289204	0.90844	0.0091686	0.0262013	0.726392	0.951013	0.0168739	0.0297493	0.570576	0.93309	-0.0258064	0.0354868	0.467097	0.853269	0.03015	0.023755	0.204367	0.739174	-0.0252115	0.0257945	0.328372	0.883882	0.0243235
28	90001418	Absolute count	B cell	CD24+ CD27+ AC	-0.108794	0.0838352	0.194384	0.7498	0.0113969	0.0340535	0.737869	0.932008	-0.244606	0.127916	0.0558446	0.563114	-0.0545598	0.0555097	0.325663	0.874069	0.0426714	0.0510552	0.403273	0.878872	0.115446	0.0591259	0.0508739	0.66751	0.00403579	0.0410086	0.921604	0.986892	-0.074965	0.0438582	0.0874032	0.611145	-0.0732481	0.0347157	0.0348635	0.512891	0.00149341	0.0337622	0.964719	0.986307	-0.0171045	0.039002	0.660983	0.936624	-0.0604999
29	90001419	Relative count	B cell	CD20- %B cell	0.0259156	0.0631945	0.681738	0.958521	0.0289441	0.0442572	0.513114	0.878151	-0.00154365	0.118789	0.989632	0.9992	0.0808078	0.0422202	0.0556254	0.653839	0.0575432	0.0444924	0.195898	0.878872	-0.0137948	0.0540896	0.798694	0.99861	-0.0232225	0.028638	0.417425	0.854398	0.0449275	0.0374707	0.230527	0.797663	-0.0268872	0.0400245	0.501731	0.859167	0.053426	0.0295684	0.0707842	0.611999	0.0192168	0.0345301	0.577852	0.928342	0.053206
30	90001420	Absolute count	B cell	IgD- CD38br AC	-0.0318084	0.051981	0.540589	0.925458	0.0283747	0.0343241	0.408425	0.827709	-0.0528692	0.0792579	0.504738	0.915676	0.0584073	0.0296257	0.0486657	0.653839	0.00345093	0.0273914	0.899743	0.986285	0.0362858	0.0370079	0.326845	0.934634	0.0121979	0.0253341	0.630175	0.924609	-0.00323513	0.0263033	0.902112	0.973323	-0.0469311	0.0413537	0.256429	0.796544	0.0194681	0.0208678	0.350857	0.797792	0.0173915	0.0302025	0.564731	0.928342	-0.110407
31	90001421	Absolute count	B cell	CD20- AC	-0.0913688	0.0754386	0.225831	0.762246	0.0846415	0.0529684	0.110051	0.533972	-0.0176972	0.112123	0.874585	0.978678	-0.0128993	0.0323829	0.690381	0.958191	0.116334	0.0618126	0.0598305	0.718728	-0.116234	0.0584011	0.0465615	0.667338	0.0161147	0.0401906	0.688452	0.946027	0.0457266	0.0427017	0.284242	0.83058	0.0459446	0.0539392	0.394334	0.851602	0.0250258	0.021753	0.249959	0.741051	-0.0116476	0.0295058	0.693023	0.949454	-0.0307584
32	90001422	Relative count	B cell	CD20- CD38- %B cell	-0.0931536	0.0730399	0.202175	0.757387	-0.112325	0.0605764	0.0636999	0.439289	0.176917	0.119946	0.140222	0.622545	-0.0320517	0.0406072	0.42993	0.892881	0.0394158	0.0502824	0.433105	0.878872	-0.0233459	0.0529211	0.659108	0.986765	-0.0257712	0.041137	0.531005	0.903459	0.00350143	0.0376313	0.925867	0.983678	0.0258716	0.0490743	0.598059	0.905552	-0.00787795	0.03204	0.805776	0.950488	0.00521376	0.0366476	0.886869	0.988182	-0.0975849
33	90001423	Absolute count	B cell	CD20- CD38- AC	-0.0831357	0.088955	0.350004	0.821945	0.0478039	0.0651348	0.462996	0.85072	0.0865453	0.141378	0.540436	0.925181	0.000404779	0.0646315	0.995003	0.998949	-0.0681751	0.0715944	0.340975	0.878872	-0.0911322	0.0794716	0.251495	0.906046	-0.0563601	0.0511422	0.27045	0.807605	-0.0522477	0.0699559	0.455144	0.923431	-0.0778657	0.0739529	0.292383	0.82049	0.0644299	0.0453109	0.15504	0.734115	-0.107423	0.0452361	0.0175619	0.469725	0.056583
34	90001424	Relative count	B cell	IgD+ %Lymphocyte	0.0245761	0.0362934	0.49831	0.911781	0.0508491	0.0243599	0.0368513	0.347486	-0.0380423	0.0634406	0.548738	0.925181	0.0453438	0.0301327	0.132375	0.748515	-0.0517078	0.0316285	0.102081	0.804185	0.00697036	0.0310222	0.822221	0.99861	0.0393485	0.0273558	0.150321	0.723559	-0.0112208	0.0192083	0.559111	0.927613	0.0105822	0.0242583	0.662669	0.931172	0.0181785	0.0166839	0.275898	0.752543	-0.00329831	0.021238	0.876583	0.985819	-0.00686773
35	90001425	Relative count	B cell	IgD- CD38br %lymphocyte	-0.00983942	0.052122	0.850268	0.986644	0.00591244	0.0356177	0.868159	0.962702	0.0271689	0.0743057	0.714636	0.964012	0.0237835	0.0274474	0.38621	0.886641	0.00978386	0.0266504	0.713531	0.955816	0.0220709	0.0365537	0.545981	0.98485	0.0316921	0.0252631	0.209666	0.777272	-0.00975096	0.025139	0.698103	0.957592	0.0146389	0.0415109	0.72435	0.931172	-0.000314661	0.024703	0.989837	0.999407	0.0136639	0.0249711	0.584249	0.928342	-0.0454901
36	90001426	Relative count	B cell	IgD- CD38dim %lymphocyte	0.0974378	0.0615606	0.113468	0.628373	-0.0367733	0.0373969	0.325447	0.797848	0.0909606	0.0787578	0.248115	0.731219	0.00455131	0.0304483	0.881178	0.980295	-0.0285972	0.0362863	0.430639	0.878872	0.0622313	0.0502772	0.215804	0.90105	-0.0175184	0.0257395	0.496123	0.897989	-0.0259229	0.0312441	0.406715	0.889134	0.106253	0.0463521	0.0218877	0.512891	-0.006519	0.018927	0.730524	0.933256	-0.043979	0.022056	0.046155	0.557434	-0.0245718
37	90001427	Relative count	B cell	IgD- CD38- %lymphocyte	-0.0352657	0.0674414	0.601038	0.940811	0.0180026	0.0476478	0.705559	0.929502	-0.145065	0.102651	0.157601	0.622545	0.00120084	0.0378487	0.974689	0.995658	0.0278974	0.042251	0.509076	0.898875	0.0473521	0.053648	0.377429	0.938631	0.0246691	0.0332351	0.457931	0.868046	0.00305082	0.0253176	0.904086	0.973323	-0.041024	0.048167	0.394379	0.851602	-0.0249767	0.0262353	0.341083	0.797792	-0.0312171	0.0340263	0.358912	0.894068	0.0400764
38	90001428	Relative count	B cell	IgD- CD38dim %B cell	0.0493458	0.0497541	0.321298	0.818535	0.0184304	0.0359401	0.608086	0.911288	0.0421736	0.0620055	0.496403	0.914033	-0.0142272	0.0301461	0.636968	0.956106	0.0339798	0.0425955	0.425026	0.878872	0.0903228	0.0489058	0.0647658	0.693768	-0.0218483	0.0285731	0.444483	0.868046	0.0570699	0.0405925	0.159748	0.723597	0.0353532	0.0387536	0.361633	0.851602	-0.0163004	0.0251714	0.517259	0.908933	0.0003951	0.0202232	0.984413	0.99767	-0.00662645
39	90001429	Relative count	B cell	IgD+ CD38br %lymphocyte	-0.0520354	0.0648369	0.42223	0.864448	0.000922126	0.0469156	0.984319	0.995662	0.0526521	0.10933	0.630098	0.933053	0.0143818	0.0297929	0.629291	0.954049	0.0288888	0.0428337	0.500031	0.895763	0.0968404	0.0385419	0.0119846	0.47105	0.0184342	0.0359772	0.608382	0.916963	-0.0612	0.0421884	0.146881	0.723597	-0.0272468	0.0426283	0.522712	0.86831	0.0405082	0.028622	0.156986	0.734115	0.052052	0.0262909	0.0477201	0.557434	-0.0522435
40	90001430	Relative count	B cell	IgD+ CD38dim %lymphocyte	-0.0402952	0.038164	0.29104	0.818535	0.0284373	0.0218904	0.193919	0.67261	0.0148275	0.0485798	0.760199	0.964612	0.00331351	0.0173706	0.848719	0.980295	-0.00605393	0.0217867	0.78111	0.973249	0.014035	0.0202787	0.488869	0.98485	0.0372443	0.0158991	0.019153	0.57411	-0.0235438	0.014576	0.106259	0.682646	-0.00488696	0.0205055	0.811629	0.940255	0.00718019	0.0121967	0.556063	0.927136	0.0193315	0.0169504	0.254089	0.857865	-0.0312911
41	90001431	Relative count	B cell	IgD+ CD38- %lymphocyte	-0.0952139	0.0596564	0.11048	0.621239	0.0259037	0.0339755	0.445807	0.845147	-0.0752506	0.069968	0.282151	0.775866	-0.0820341	0.0466515	0.0786719	0.678044	0.00895322	0.0425255	0.833248	0.976818	0.00748725	0.0379027	0.843406	0.99861	0.0215968	0.0280788	0.441804	0.868046	0.0535882	0.040043	0.18081	0.738391	-0.0867596	0.0379376	0.0222015	0.512891	0.00413959	0.0221397	0.851679	0.950488	-0.0291856	0.0238847	0.221732	0.821001	-0.0855484
42	90001432	Relative count	B cell	Unsw Mem %lymphocyte	0.0607589	0.0790476	0.442108	0.866438	0.114359	0.0591765	0.0532976	0.43	-0.324541	0.129748	0.0123732	0.394917	0.0723891	0.0518345	0.162551	0.750936	-0.0179509	0.0534441	0.73696	0.964608	-0.0196136	0.0711795	0.782893	0.99861	0.0344204	0.0501838	0.492784	0.897989	0.0421085	0.0499386	0.399114	0.883345	-0.0199447	0.0567951	0.725461	0.931172	0.0630232	0.0391299	0.107264	0.675092	-0.0116945	0.0433656	0.787413	0.960642	-0.0362328
43	90001433	Relative count	B cell	IgD- CD27- %lymphocyte	-0.0422515	0.102973	0.681574	0.958521	0.0251873	0.0730354	0.730196	0.932008	0.333532	0.153818	0.0301321	0.513903	-0.191258	0.0625499	0.0022305	0.322425	-0.0847877	0.0571865	0.138166	0.849196	-0.121452	0.0796694	0.127398	0.816912	0.00616126	0.0495558	0.901054	0.981341	-0.0425284	0.0515183	0.409087	0.889134	0.0924676	0.0711672	0.193841	0.787746	-0.171035	0.0481793	0.000385275	0.0813478	-0.117886	0.0500362	0.0184727	0.469725	0.0781387
44	90001434	Relative count	B cell	Sw mem %lymphocyte	0.0731943	0.0799767	0.360089	0.821945	-0.0595014	0.0499687	0.233743	0.716107	0.0119857	0.117059	0.918447	0.987437	0.00952943	0.0422181	0.82142	0.980295	-0.028159	0.0340304	0.407973	0.878872	0.0600885	0.0579033	0.299391	0.90844	-0.0371875	0.0371177	0.316402	0.821187	0.0434151	0.0396096	0.273046	0.819711	-0.0139323	0.0504394	0.782381	0.93604	-0.0253976	0.0292147	0.384659	0.824592	-0.0848492	0.0454007	0.0616374	0.602716	0.127329
45	90001435	Relative count	B cell	PB/PC %lymphocyte	-0.0245543	0.0610278	0.687429	0.962298	-0.0335905	0.0293349	0.25218	0.72473	-0.0103944	0.0676793	0.877938	0.978678	0.00452057	0.0241566	0.851554	0.980295	-0.0121155	0.0246753	0.623429	0.951233	-0.00440387	0.0311364	0.887524	0.99861	-0.003678	0.0261064	0.887961	0.976089	-0.0157736	0.0251849	0.53111	0.926591	-0.0399995	0.0315946	0.205505	0.787746	0.0102142	0.013209	0.439356	0.873766	0.00519753	0.0217409	0.811054	0.961361	-0.0288208
46	90001436	Relative count	B cell	Memory B cell %lymphocyte	-0.105733	0.0446744	0.0179453	0.364389	0.0338298	0.0317893	0.287244	0.749913	-0.135541	0.0697707	0.0520561	0.563114	0.0391369	0.0334323	0.241747	0.814554	-0.0262229	0.0424924	0.537156	0.922836	0.0135727	0.0326505	0.677631	0.986765	0.0235332	0.0319366	0.4612	0.868046	-0.0325195	0.0231611	0.160302	0.723597	-0.0272892	0.0389498	0.483537	0.853269	0.00697854	0.0250169	0.780281	0.943633	-0.0357269	0.0304049	0.23998	0.85018	0.106753
47	90001437	Relative count	B cell	Naive-mature B cell %lymphocyte	-0.0230696	0.0965532	0.811159	0.986644	-0.0419276	0.0625215	0.502469	0.869556	-0.0261497	0.138761	0.850523	0.969807	0.0417657	0.0489415	0.393448	0.886641	-0.130695	0.0559223	0.0194349	0.526183	-0.0490065	0.0670536	0.464867	0.98485	-0.0177405	0.0470836	0.706331	0.950638	0.042921	0.0503812	0.394256	0.883345	-0.0227466	0.0643012	0.723526	0.931172	0.0152686	0.0338482	0.651925	0.927136	0.0167031	0.042392	0.69357	0.949454	-0.128559
48	90001438	Absolute count	B cell	IgD- CD38dim AC	0.00102801	0.0684606	0.988019	0.994083	-0.0679653	0.0606122	0.262154	0.737057	0.0904335	0.103603	0.382725	0.851906	0.0113527	0.0456135	0.803447	0.980295	-0.0468517	0.0615239	0.446346	0.879458	0.111099	0.0586378	0.0581369	0.68128	-0.02017	0.0383796	0.599208	0.913638	-0.00900269	0.0495539	0.855838	0.966951	-0.0381069	0.0500018	0.445994	0.853269	-0.0439804	0.0413844	0.287905	0.758595	-0.0741462	0.041552	0.0743555	0.612611	0.185782
49	90001439	Relative count	B cell	IgD+ CD24+ %lymphocyte	-0.0383619	0.0904577	0.671503	0.954997	0.0664073	0.0623987	0.287219	0.749913	-0.34555	0.146779	0.0185615	0.411164	0.110396	0.0521131	0.0341418	0.587769	0.0100037	0.0344252	0.771363	0.973249	-0.00361017	0.0762851	0.962254	0.99861	0.00493706	0.0563346	0.930164	0.986892	-0.0265681	0.0315066	0.399085	0.883345	-0.0495876	0.0661746	0.45365	0.853269	0.024824	0.0355084	0.484489	0.894348	0.0310097	0.0452852	0.493493	0.928342	0.0400945
50	90001440	Relative count	B cell	IgD- CD24- %lymphocyte	-0.0807225	0.0570293	0.156934	0.72719	0.0106472	0.0629518	0.865693	0.962702	-0.00309948	0.102636	0.975909	0.992935	0.0198875	0.0468485	0.671196	0.958191	-0.0491227	0.0460298	0.285885	0.878872	-0.0118476	0.0510987	0.816648	0.99861	0.00177842	0.031084	0.954375	0.987416	0.0278566	0.032959	0.398004	0.883345	-0.0174914	0.0431704	0.685352	0.931172	-0.0479366	0.0373631	0.199495	0.739174	0.0615184	0.0386673	0.111618	0.67613	-0.0320918
51	90001441	Relative count	B cell	IgD+ CD24- %lymphocyte	0.0701376	0.0555735	0.206923	0.757387	0.0265921	0.029652	0.369822	0.809847	-0.0481777	0.0719346	0.503021	0.915676	-0.00496401	0.0401879	0.901695	0.988215	-0.0825289	0.0331666	0.012835	0.465787	-0.0308532	0.0423692	0.466493	0.98485	0.00640577	0.0316895	0.839806	0.967733	0.00586521	0.0229505	0.798291	0.957592	0.0547589	0.0353594	0.121469	0.679605	0.00895475	0.0235402	0.703646	0.927136	0.0053639	0.0268462	0.841636	0.968875	0.0392836
52	90001442	Relative count	B cell	CD24+ CD27+ %lymphocyte	-0.0292616	0.0539123	0.587293	0.940811	0.118047	0.0475504	0.013044	0.194596	-0.143917	0.0779304	0.0647844	0.563114	-0.0055144	0.0309527	0.858601	0.980295	-0.0364468	0.0456992	0.42514	0.878872	0.0463611	0.0523459	0.375796	0.938631	0.0449484	0.0337746	0.183244	0.74833	-0.0333962	0.0214135	0.118858	0.695728	-0.047238	0.0316235	0.135238	0.697632	-0.0036311	0.0219401	0.86855	0.950488	-0.0552486	0.0221882	0.0127744	0.466904	-0.0294274
53	90001443	Relative count	B cell	CD20- %lymphocyte	-0.130629	0.0719215	0.0693292	0.550413	0.0975891	0.0514067	0.057647	0.43	-0.0232041	0.107322	0.828825	0.969778	-0.0291109	0.0318568	0.360818	0.886641	0.0246283	0.0633158	0.697294	0.955816	-0.0549643	0.0593219	0.354164	0.934634	0.00523642	0.0403317	0.896698	0.979162	0.0195192	0.0435056	0.653677	0.957592	-0.0849719	0.0528382	0.107802	0.662211	0.0277113	0.0217905	0.203476	0.739174	0.0298688	0.0392903	0.44713	0.918123	0.003248
54	90001444	Relative count	B cell	CD20- CD38- %lymphocyte	-0.11722	0.0727589	0.107164	0.613049	0.0673092	0.057729	0.243634	0.716107	0.160448	0.111456	0.14999	0.622545	-0.0262402	0.0429815	0.541531	0.92834	0.0148238	0.0666763	0.82406	0.976818	-0.0672682	0.0561265	0.230719	0.906046	-0.0304087	0.0446667	0.496003	0.897989	-0.0491579	0.0449519	0.274145	0.819711	-0.0289014	0.0537285	0.590635	0.901366	0.0471501	0.0310769	0.129215	0.730658	-0.0739404	0.0397192	0.0626627	0.602716	0.0364277
55	90001445	Relative count	B cell	IgD- CD38- %B cell	0.0121322	0.11588	0.916617	0.986644	-0.129988	0.0830747	0.11765	0.547783	0.204058	0.179279	0.25503	0.731219	-0.148867	0.0741589	0.0447062	0.653839	-0.0458124	0.0847033	0.588606	0.951233	-0.0314601	0.0884662	0.722127	0.986765	-0.0757221	0.0610056	0.21452	0.777272	0.0978638	0.0840997	0.24456	0.812235	0.0257054	0.0825069	0.755379	0.934318	-0.0829663	0.0517333	0.108774	0.675092	-0.0540877	0.0616307	0.380155	0.905663	-0.13972
56	90001446	Absolute count	B cell	IgD- CD38- AC	0.0703593	0.0719193	0.327921	0.818535	0.00626719	0.0581849	0.914224	0.984239	0.0547196	0.1118	0.624528	0.933053	0.0441602	0.0260308	0.0897991	0.678044	0.11165	0.0460482	0.0153236	0.465787	0.0331744	0.0498072	0.505375	0.98485	0.0479662	0.0347349	0.167303	0.748142	0.00747687	0.0280135	0.789545	0.957592	0.00324196	0.0520689	0.950353	0.983971	0.021799	0.0305841	0.475996	0.889906	0.00276402	0.0332056	0.933661	0.988182	0.01285
57	90001447	Relative count	B cell	IgD+ CD38br %B cell	0.114631	0.0713247	0.108018	0.613049	-0.046361	0.041973	0.269358	0.740228	-0.0316825	0.0945814	0.737643	0.964612	-0.055492	0.0483419	0.251007	0.819133	0.0421563	0.0435063	0.33256	0.878872	-0.00383336	0.0674904	0.954706	0.99861	0.0377573	0.0387461	0.329818	0.837143	0.00651575	0.0357575	0.85541	0.966951	0.0407553	0.057751	0.48037	0.853269	-0.0426432	0.0329672	0.195838	0.739174	0.0540929	0.0287942	0.060299	0.602716	0.195639
58	90001448	Absolute count	cDC	CD11c+ monocyte AC	-0.160444	0.0774219	0.0382343	0.436232	0.123414	0.0648177	0.0569077	0.43	-0.0474606	0.133673	0.722552	0.964012	-0.0532354	0.0546196	0.32973	0.874069	0.0518967	0.0535602	0.332575	0.878872	0.142729	0.0640631	0.0258841	0.556508	0.0765432	0.0453676	0.0915694	0.702864	0.0715308	0.0431193	0.0971348	0.645505	-0.119601	0.0664955	0.0720773	0.627592	-0.025324	0.0373625	0.497904	0.898686	-0.0633652	0.0430367	0.140925	0.772235	-0.114112
59	90001449	Relative count	cDC	CD11c+ monocyte %monocyte	-0.0922199	0.0940866	0.327007	0.818535	-0.0715004	0.0599919	0.233327	0.716107	0.107156	0.112705	0.341723	0.807676	-0.0842648	0.0453155	0.062954	0.653839	-0.0720408	0.0493221	0.14412	0.863539	-0.01019	0.0582485	0.861127	0.99861	-0.103221	0.0453213	0.0227541	0.57411	0.0756049	0.0489544	0.122493	0.695728	0.00733961	0.06484	0.909875	0.978087	-0.045969	0.0317574	0.147755	0.734115	-0.0766975	0.0433484	0.0768391	0.612611	-0.0891281
60	90001450	Absolute count	cDC	CD62L- monocyte AC	-0.0407011	0.06358	0.522071	0.917389	0.0463186	0.042262	0.273084	0.742297	-0.12428	0.0839454	0.138743	0.622545	0.106768	0.0432545	0.0135727	0.492958	0.0637214	0.0459094	0.165143	0.868802	0.00255334	0.0459716	0.955707	0.99861	0.0279061	0.0376823	0.458959	0.868046	-0.0146128	0.0430809	0.734462	0.957592	-0.0236457	0.0377231	0.530775	0.870463	0.0562647	0.0320722	0.079377	0.625201	0.059427	0.0391526	0.129057	0.742288	-0.0312511
61	90001451	Relative count	cDC	CD62L- monocyte %monocyte	-0.0497926	0.0624497	0.425264	0.864448	0.112666	0.0435108	0.00961455	0.17142	-0.01068	0.0976619	0.912919	0.984494	0.0412066	0.0362696	0.255907	0.825437	0.0236226	0.0364821	0.5173	0.903214	-0.0706328	0.0466251	0.129795	0.817933	0.0505775	0.0311288	0.104209	0.702864	-0.00341944	0.0341557	0.920254	0.982735	-0.0632794	0.0458864	0.167881	0.731592	0.017651	0.025555	0.48975	0.896574	0.0479249	0.0324657	0.139899	0.772235	0.0861586
62	90001452	Absolute count	cDC	CD11c+ CD62L- monocyte AC	-0.1141	0.066716	0.0872239	0.586313	-0.0192025	0.0422966	0.649832	0.918814	-0.252027	0.101523	0.0130476	0.394917	-0.0375564	0.0348873	0.281701	0.830336	-0.0133175	0.0433525	0.758698	0.967711	-0.114138	0.0499497	0.0223089	0.543594	-0.00341291	0.0262222	0.896445	0.979162	-0.0715909	0.0390583	0.066814	0.567534	-0.102986	0.0432894	0.0173592	0.512891	-0.00240262	0.022622	0.915418	0.968278	0.000934299	0.030217	0.975334	0.99767	0.042282
63	90001453	Relative count	cDC	CD11c+ CD62L- monocyte %monocyte	-0.0721905	0.0683513	0.290891	0.818535	-0.0123896	0.0438637	0.777593	0.937988	0.0894573	0.12877	0.487239	0.906289	-0.0646985	0.0416549	0.120374	0.747576	-0.0745704	0.0558032	0.181448	0.872623	-0.0539776	0.0680464	0.427634	0.944413	-0.0630426	0.046733	0.177339	0.748142	-0.0123735	0.0303102	0.683106	0.957592	-0.0457533	0.0643369	0.47699	0.853269	-0.0421937	0.0303674	0.164699	0.734115	-0.017491	0.0428634	0.683226	0.94678	-0.00807382
64	90001454	Absolute count	cDC	CD62L- HLA DR++ monocyte AC	-0.0470835	0.0869689	0.588244	0.940811	0.0203275	0.0598308	0.734045	0.932008	0.144193	0.114611	0.208354	0.676919	0.0867234	0.0492077	0.0780028	0.678044	0.0291153	0.0525442	0.579503	0.947689	0.105905	0.0620385	0.0878074	0.764133	0.0375438	0.0418176	0.369293	0.843607	-0.0206216	0.0478246	0.666329	0.957592	0.000545367	0.0604147	0.992798	0.999076	0.071757	0.0403603	0.0754185	0.619449	0.112308	0.0435687	0.0099453	0.454376	-0.0620176
65	90001455	Relative count	cDC	CD62L- HLA DR++ monocyte %monocyte	0.103138	0.0695763	0.13824	0.693509	0.0211347	0.0583404	0.717154	0.929502	0.0750618	0.125458	0.54964	0.925181	0.0206742	0.0515842	0.688578	0.958191	-0.0372908	0.0535265	0.486003	0.895763	0.0582347	0.0522105	0.264686	0.906046	0.0495073	0.0427065	0.246356	0.801747	0.030613	0.0385755	0.427436	0.908302	0.0610416	0.0489125	0.21204	0.787746	-0.0155597	0.0368429	0.672786	0.927136	0.00897992	0.0413912	0.828245	0.961361	0.0613327
66	90001456	Absolute count	cDC	CD11c+ HLA DR++ monocyte AC	-0.0375932	0.0535355	0.482548	0.904262	0.0387635	0.0305361	0.204287	0.687094	0.0921275	0.0692695	0.183523	0.641995	0.0367562	0.0303023	0.225136	0.81454	-0.0350873	0.0275175	0.202276	0.878872	-0.051499	0.0322306	0.110081	0.81062	0.0417006	0.0181605	0.0216626	0.57411	0.0214644	0.0203801	0.292247	0.83058	0.0231814	0.0322134	0.47176	0.853269	0.0329702	0.0219393	0.132893	0.730658	0.00550552	0.0224493	0.806269	0.961361	-0.00567102
67	90001457	Relative count	cDC	CD11c+ HLA DR++ monocyte %monocyte	-0.00656224	0.0573765	0.908943	0.986644	-0.052959	0.0341188	0.120615	0.553904	0.0764522	0.110651	0.489609	0.908386	-0.0125025	0.0244113	0.608539	0.947881	-0.0910996	0.0457006	0.0462177	0.649715	-0.0730031	0.0402132	0.0694623	0.693768	-0.0356574	0.0380818	0.349099	0.843607	0.0547629	0.0484417	0.258269	0.819711	0.00896497	0.0347548	0.796446	0.939216	-0.00566714	0.0205413	0.782632	0.943633	0.0125119	0.0366225	0.732617	0.949454	-0.0557093
68	90001458	Absolute count	cDC	Myeloid DC AC	-0.0872889	0.0359605	0.0152092	0.352427	0.0786518	0.0306277	0.0102289	0.173892	0.0651881	0.0520511	0.210429	0.677636	0.0154857	0.0242832	0.523661	0.925474	-0.0106157	0.0257216	0.679815	0.955816	0.0573857	0.032639	0.0787148	0.737699	0.0711448	0.0214351	0.000903169	0.330108	0.00974991	0.0255796	0.703085	0.957592	-0.0104234	0.0262692	0.69152	0.931172	0.0223436	0.0170135	0.189087	0.739174	0.0168538	0.0180674	0.350909	0.894068	-0.0445698
69	90001459	Relative count	cDC	Myeloid DC %DC	-0.0320323	0.0462705	0.488759	0.90681	0.0313136	0.0292802	0.284869	0.749913	0.0287093	0.0564991	0.611357	0.933053	0.0342723	0.0288381	0.234662	0.814554	-0.0254276	0.0307013	0.407542	0.878872	0.0257175	0.0307283	0.402631	0.938631	0.0241745	0.0212861	0.256086	0.807605	0.00318603	0.0225046	0.887418	0.973323	0.0260255	0.0352334	0.460113	0.853269	0.029957	0.0205513	0.144933	0.734115	0.0324292	0.0199456	0.103975	0.657235	-0.042637
70	90001460	Absolute count	cDC	Plasmacytoid DC AC	0.0410996	0.0430939	0.340224	0.821945	-0.018487	0.0324293	0.568629	0.896477	0.0908651	0.0754652	0.228564	0.703223	0.0145967	0.027579	0.59662	0.946583	-0.0279045	0.0326926	0.393359	0.878872	-0.0388551	0.0331911	0.24174	0.906046	-0.0248471	0.0274803	0.365901	0.843607	-0.0160783	0.0273502	0.55662	0.927613	0.0665712	0.0357873	0.0628585	0.627592	-0.0252836	0.0194714	0.194117	0.739174	-0.02439	0.022294	0.273948	0.857865	0.00968112
71	90001461	Absolute count	cDC	DC AC	-0.0821976	0.0503597	0.102636	0.609972	0.0563384	0.0351752	0.109233	0.533972	0.0721353	0.0758295	0.34146	0.807676	0.0283808	0.0302979	0.3489	0.886641	0.029423	0.0286253	0.304012	0.878872	0.0742642	0.0411924	0.07141	0.693768	0.0318083	0.0282902	0.260861	0.807605	0.0200466	0.0301451	0.506048	0.923431	0.028213	0.0376616	0.453786	0.853269	0.0295746	0.0211443	0.161901	0.734115	0.0431687	0.0236003	0.0673762	0.608049	-0.0476392
72	90001462	Absolute count	cDC	CD62L- DC AC	-0.00219975	0.0320501	0.94528	0.986644	0.0381856	0.0240289	0.112026	0.533972	0.0293274	0.0429137	0.494351	0.914033	-0.0296571	0.0185556	0.109979	0.730862	0.000121579	0.019558	0.99504	0.999972	0.0628008	0.0250697	0.0122434	0.47105	0.0183728	0.0192018	0.338655	0.843607	0.00973418	0.0201006	0.628192	0.95324	0.00360957	0.0217443	0.868156	0.955984	-0.0025867	0.015988	0.871471	0.950488	0.014973	0.0153944	0.330738	0.884968	-0.0467425
73	90001463	Relative count	cDC	CD62L- DC %DC	0.00627756	0.0382438	0.869616	0.986644	0.0439916	0.0277382	0.112748	0.533972	0.0113336	0.0593576	0.848575	0.969807	-0.0140412	0.0233056	0.546854	0.92834	0.00509599	0.0266911	0.848585	0.976818	0.0332498	0.0332395	0.31716	0.934634	0.0364791	0.0215912	0.0911178	0.702864	-0.0042984	0.0225222	0.848642	0.966951	0.0267491	0.0295255	0.364953	0.851602	0.0119454	0.0173285	0.490602	0.896574	0.0430464	0.022547	0.0562384	0.594321	0.0286406
74	90001464	Absolute count	cDC	CD86+ myeloid DC AC	0.00778665	0.0354482	0.826134	0.986644	0.0441964	0.026962	0.10117	0.524178	0.0644008	0.0563937	0.25346	0.731219	-0.00583542	0.0269851	0.828796	0.980295	0.0391697	0.0246357	0.111844	0.832488	-0.0173685	0.0353407	0.623102	0.986765	0.0340793	0.0220518	0.122244	0.719122	0.0236019	0.0222141	0.288022	0.83058	0.0362129	0.0263988	0.170138	0.731592	0.0418874	0.01594	0.00859349	0.393297	0.0233382	0.0202946	0.250155	0.855083	0.035472
75	90001465	Relative count	cDC	CD86+ myeloid DC %DC	0.0204838	0.0311017	0.510148	0.911781	-0.0078929	0.0271139	0.770974	0.937537	0.0635666	0.0560885	0.257077	0.731219	-0.0278938	0.0210067	0.184227	0.788282	0.041529	0.019806	0.0360122	0.616426	0.0119147	0.0265431	0.653518	0.986765	-0.000588186	0.0191288	0.97547	0.98901	0.00925732	0.0177455	0.601899	0.948251	0.0437364	0.0266835	0.101197	0.648901	0.0331347	0.0159402	0.0376455	0.531439	0.0210264	0.0168048	0.210857	0.81441	0.00534101
76	90001466	Absolute count	cDC	CD86+ plasmacytoid DC AC	-0.263346	0.0863803	0.00229846	0.138788	-0.0376916	0.0620887	0.54381	0.890199	-0.174311	0.126484	0.168164	0.631134	-0.0343403	0.0437581	0.432584	0.892881	-0.124759	0.0596834	0.0365863	0.616426	-0.0796083	0.0623294	0.201525	0.89126	-0.0568182	0.0423274	0.179482	0.748142	-0.0675674	0.0434932	0.1203	0.695728	-0.0511457	0.0633628	0.419558	0.853269	-0.0506298	0.0332782	0.128157	0.730658	-0.086628	0.0398827	0.0298503	0.532209	0.126144
77	90001467	Relative count	cDC	CD86+ plasmacytoid DC %DC	-0.00156941	0.0589356	0.978755	0.994083	-0.00914137	0.0430665	0.831903	0.950681	-0.0336432	0.093408	0.718717	0.964012	-0.00190401	0.0338795	0.955183	0.995658	-0.015617	0.0355457	0.660407	0.955816	-0.057808	0.0463437	0.212259	0.90105	-0.0363667	0.0337421	0.281131	0.807605	-0.036429	0.0350972	0.299296	0.83058	0.0352577	0.041316	0.393456	0.851602	-0.0191862	0.0258144	0.457338	0.876262	0.0378181	0.0316608	0.232291	0.837579	0.0813343
78	90001468	Absolute count	cDC	CD62L- myeloid DC AC	-0.0662717	0.0427831	0.121378	0.653131	0.0211545	0.0306576	0.490179	0.862668	-0.0194862	0.0635602	0.759164	0.964612	-0.00396919	0.0270215	0.883219	0.980295	-0.0101039	0.0277447	0.715727	0.955816	0.0996219	0.0320494	0.00188113	0.229185	0.0245459	0.0250873	0.327866	0.835087	-0.0155962	0.0226299	0.490708	0.923431	-0.0261892	0.0316564	0.40807	0.853269	-0.01074	0.0201595	0.594207	0.927136	0.000268146	0.0204463	0.989536	0.99767	-0.0705996
79	90001469	Relative count	cDC	CD62L- myeloid DC %DC	-0.0622318	0.036622	0.0892627	0.587847	0.0247666	0.0277684	0.372447	0.809847	-0.0344864	0.0579479	0.551758	0.925181	0.00918134	0.0239055	0.700927	0.961105	0.00246998	0.0238378	0.917474	0.986285	0.0343066	0.030033	0.253331	0.906046	0.0250437	0.0193254	0.195013	0.758268	0.0269845	0.0221931	0.224025	0.797663	-0.0483825	0.0266441	0.0693893	0.627592	0.0082587	0.0149173	0.579831	0.927136	0.00656632	0.0192409	0.732902	0.949454	-0.0257166
80	90001470	Absolute count	cDC	CD62L- plasmacytoid DC AC	-0.0120775	0.0761036	0.873906	0.986644	0.0203302	0.0532674	0.70271	0.929502	0.106147	0.107841	0.324971	0.800552	-0.0036355	0.0497593	0.941757	0.992646	-0.0368002	0.0554102	0.5066	0.89667	0.00592117	0.0610849	0.922779	0.99861	-0.0540434	0.046543	0.245582	0.801747	0.0545913	0.0470519	0.245953	0.812235	0.018429	0.0507911	0.716726	0.931172	0.0266999	0.0357795	0.455526	0.876262	-0.0297643	0.0388353	0.443425	0.918123	0.0737247
81	90001471	Relative count	cDC	CD62L- plasmacytoid DC %DC	-0.0873129	0.0512153	0.0882277	0.586313	-0.110119	0.0365058	0.00255721	0.084969	-0.166925	0.0927236	0.0718219	0.575978	-0.0139414	0.0402075	0.728789	0.968098	-0.0486176	0.0378409	0.198865	0.878872	-0.00623869	0.0624859	0.92047	0.99861	-0.116293	0.0325007	0.00034603	0.252948	0.0509152	0.036779	0.16625	0.733026	-0.104606	0.039488	0.00807141	0.453861	-0.0241832	0.023206	0.297362	0.758595	-0.0213067	0.0309535	0.491235	0.928342	0.0918459
82	90001472	Absolute count	cDC	CD62L- CD86+ myeloid DC AC	-0.045237	0.0361947	0.211364	0.757387	0.0123836	0.0250242	0.620695	0.912205	-0.0386414	0.0535343	0.470414	0.906289	-0.00646844	0.0231163	0.779614	0.974706	0.00804607	0.0239146	0.736531	0.964608	0.030124	0.0308444	0.328745	0.934634	0.0214864	0.0188825	0.255161	0.807605	0.036223	0.0224386	0.106459	0.682646	-0.0195012	0.0255801	0.445846	0.853269	0.0221156	0.0154737	0.152934	0.734115	0.010341	0.0177223	0.559554	0.928342	0.0426763
83	90001473	Relative count	cDC	CD62L- CD86+ myeloid DC %DC	-0.0403071	0.0357328	0.259314	0.793131	-0.00744061	0.0277958	0.788939	0.943412	-0.0113777	0.0515704	0.825385	0.969778	-0.00620206	0.0222075	0.780032	0.974706	0.00609911	0.0239678	0.799132	0.973649	0.0414949	0.0316053	0.189213	0.886635	0.0193649	0.0185051	0.295349	0.811403	0.0462933	0.0223275	0.0381369	0.495633	0.00266513	0.0247004	0.914076	0.978087	0.0171451	0.0153024	0.262536	0.741051	0.0134495	0.017807	0.450072	0.919002	0.0627292
84	90001474	Relative count	cDC	Plasmacytoid DC %DC	0.0620152	0.051679	0.230137	0.762848	-0.0871087	0.0367616	0.0178092	0.241084	-0.06812	0.0783852	0.384824	0.851906	-0.014325	0.0334782	0.66873	0.958191	-0.0432506	0.0340635	0.204189	0.878872	-0.0732462	0.0398822	0.0662743	0.693768	-0.0364315	0.0277102	0.1886	0.757179	0.0207393	0.0301811	0.49198	0.923431	-0.0102069	0.036721	0.781045	0.93604	-0.0332605	0.0207396	0.108777	0.675092	-0.0272651	0.0249596	0.274671	0.857865	0.00472651
85	90001475	Relative count	TBNK	HLA DR++ monocyte %monocyte	0.0948233	0.0966342	0.326464	0.818535	0.102987	0.0654107	0.115378	0.540651	0.0926665	0.146858	0.528043	0.925181	-0.0352655	0.0423018	0.40447	0.886641	0.0224568	0.0523912	0.668187	0.955816	0.0458935	0.0610591	0.452277	0.969544	0.0442377	0.0434709	0.308849	0.820975	0.0251301	0.0399462	0.529284	0.926591	0.040469	0.0567381	0.475686	0.853269	0.0114448	0.0283929	0.686883	0.927136	-0.0382608	0.0490167	0.435057	0.913005	-0.144093
86	90001476	Relative count	TBNK	HLA DR++ monocyte %leukocyte	0.0778121	0.111022	0.483383	0.904262	0.0841314	0.09166	0.35869	0.809847	-0.0430071	0.177765	0.808833	0.969778	-0.0172239	0.0757713	0.820179	0.980295	0.0369155	0.0956204	0.69945	0.955816	0.0422272	0.0826023	0.609203	0.986765	0.0372567	0.0570321	0.51359	0.903459	-0.0743942	0.0704959	0.291289	0.83058	-0.00510364	0.0701182	0.941976	0.983971	-0.0410828	0.0529859	0.438131	0.873766	0.0780047	0.0549435	0.155688	0.784138	-0.215648
87	90001477	Absolute count	TBNK	HLA DR++ monocyte AC	-0.0490522	0.0476236	0.303011	0.818535	0.00635191	0.0400356	0.873939	0.962702	0.0321858	0.0942853	0.732828	0.964612	-0.0788615	0.0387121	0.0416371	0.653839	0.0140941	0.0355573	0.691826	0.955816	0.0297985	0.049423	0.546557	0.98485	0.00400117	0.0271781	0.882958	0.975712	-0.064299	0.0356069	0.070949	0.567534	-0.0338065	0.0373398	0.365266	0.851602	-0.0271968	0.0264105	0.303116	0.764061	-0.0111101	0.0356694	0.75544	0.949454	0.032716
88	90001478	Relative count	Treg	CD4 Treg %CD4	0.0666413	0.073108	0.362008	0.821945	0.021272	0.0506711	0.674628	0.925855	0.149015	0.118433	0.208309	0.676919	0.0016308	0.0429042	0.969679	0.995658	0.0109729	0.0447041	0.806103	0.973649	0.0816971	0.0595761	0.170279	0.867599	0.0171426	0.0373285	0.646065	0.924609	0.0173636	0.0430488	0.686694	0.957592	0.0774848	0.0519095	0.135518	0.697632	-0.033378	0.0267563	0.212221	0.741051	-0.0229119	0.0326235	0.482484	0.928342	-0.00788026
89	90001479	Relative count	Treg	CD4 Treg %T cell	-0.0167434	0.0595702	0.778656	0.986644	-0.0189813	0.0521047	0.715641	0.929502	0.00482646	0.0898856	0.957178	0.992935	0.0183611	0.0353937	0.603923	0.947881	0.0700938	0.040916	0.0866918	0.804185	0.00649184	0.0455419	0.886648	0.99861	-0.0135878	0.0423384	0.748261	0.954802	0.0190453	0.0342821	0.57852	0.941867	-0.0447398	0.0421502	0.288491	0.82049	0.0346693	0.026744	0.194859	0.739174	-0.0150021	0.0332909	0.652252	0.931883	0.131034
90	90001480	Absolute count	Treg	Resting Treg AC	0.0769106	0.0470538	0.102148	0.609972	0.0681577	0.0316493	0.031277	0.327761	0.0534606	0.0760319	0.481973	0.906289	0.000993125	0.026709	0.970339	0.995658	-0.0157979	0.0284055	0.578104	0.947689	-0.0446551	0.0348407	0.199951	0.89126	0.0380542	0.0262456	0.147079	0.723559	-0.0107087	0.0272797	0.69465	0.957592	0.0712056	0.0335782	0.0339564	0.512891	0.0096884	0.0193602	0.616774	0.927136	0.0436503	0.0279991	0.118998	0.701515	0.0335754
91	90001481	Relative count	Treg	Resting Treg % CD4 Treg	0.0218604	0.0257608	0.396109	0.851635	0.018931	0.0173173	0.274313	0.742297	-0.0363818	0.0363493	0.316879	0.79757	-0.0111484	0.0142377	0.433615	0.892881	-0.0080352	0.014008	0.566228	0.936453	-0.019761	0.0173777	0.255478	0.906046	0.00289283	0.0144519	0.841348	0.967733	0.0206207	0.0146454	0.15913	0.723597	0.0128152	0.0159931	0.422962	0.853269	-0.00114967	0.010461	0.912488	0.968278	0.00998272	0.013121	0.446766	0.918123	0.0286766
92	90001482	Relative count	Treg	Resting Treg %CD4	0.00592702	0.0312359	0.849505	0.986644	0.0173633	0.0202228	0.390561	0.818053	-0.0785447	0.0431297	0.068587	0.575978	-0.0113704	0.0178443	0.523992	0.925474	-0.00140197	0.0182115	0.938637	0.989685	-0.0334605	0.0195266	0.0866046	0.764133	-0.00836904	0.0217027	0.699776	0.946223	0.0382586	0.0193954	0.0485464	0.519298	0.00724251	0.0203902	0.722443	0.931172	2.56112e-05	0.0126534	0.998385	0.999842	0.00722439	0.0199123	0.716747	0.949454	0.00773058
93	90001483	Absolute count	Treg	CD39+ resting Treg AC	0.0424504	0.0248717	0.0878632	0.586313	-0.00441711	0.0183891	0.810173	0.943412	0.0246796	0.0380974	0.517113	0.925181	-0.00322764	0.0157941	0.838075	0.980295	0.00342548	0.0159779	0.830244	0.976818	0.000346793	0.0197188	0.985968	0.99861	0.0128174	0.0147537	0.38498	0.843607	-0.0205191	0.0141208	0.146194	0.723597	0.0235944	0.0188917	0.21169	0.787746	0.0105315	0.0109935	0.338077	0.797792	-0.00494274	0.0133856	0.711936	0.949454	0.00975191
94	90001484	Relative count	Treg	CD39+ resting Treg %resting Treg	0.00458412	0.0265379	0.862857	0.986644	-0.0266862	0.0190396	0.16103	0.641697	0.089639	0.0378283	0.0178059	0.411164	0.0070914	0.0148909	0.633915	0.954049	0.00256666	0.0167024	0.87787	0.983857	0.0212444	0.0200402	0.289104	0.90844	0.000836136	0.0129765	0.948624	0.987416	0.00087447	0.0157126	0.955617	0.98527	0.0294796	0.019104	0.122804	0.680072	0.0154187	0.0107334	0.150853	0.734115	-0.000985464	0.0124307	0.936813	0.988182	0.0259105
95	90001485	Relative count	Treg	CD39+ resting Treg % CD4 Treg	-0.00644712	0.0224385	0.773864	0.986644	0.00529017	0.0161223	0.742815	0.932008	0.00711594	0.0266592	0.789529	0.969778	0.00388111	0.0124271	0.754805	0.972308	0.0116136	0.00885619	0.18974	0.878872	-0.00678064	0.0159339	0.670438	0.986765	0.000344493	0.00752329	0.963477	0.987416	0.000517562	0.0125258	0.967041	0.988846	0.00316417	0.0149325	0.832186	0.945897	0.00673769	0.00883798	0.445848	0.873766	-0.00401717	0.00793322	0.612594	0.929059	0.025158
96	90001486	Absolute count	Treg	Activated Treg AC	0.0276568	0.054082	0.60908	0.949651	0.00373594	0.0389812	0.923648	0.985391	0.0394952	0.0862842	0.647144	0.942354	-0.09119	0.0379336	0.0162197	0.492958	0.0285297	0.0362751	0.431585	0.878872	-0.0498111	0.0361036	0.167688	0.867599	0.0255398	0.0437337	0.559231	0.903459	0.0206005	0.0352917	0.559409	0.927613	-0.00402149	0.0395424	0.918994	0.978087	-0.0474648	0.0191519	0.0131998	0.41632	-0.0369839	0.0222754	0.0968536	0.657235	-0.0835699
97	90001487	Relative count	Treg	Activated Treg %CD4 Treg	-0.0481272	0.0475064	0.311028	0.818535	-0.02921	0.0352522	0.40733	0.827709	0.0812507	0.0679136	0.231547	0.703223	-0.0179971	0.027183	0.507926	0.924327	-0.0344861	0.0313868	0.271879	0.878872	-0.000812766	0.0357684	0.981871	0.99861	-0.0095993	0.0284782	0.73606	0.952319	0.00549195	0.0280667	0.844865	0.966951	-0.0316203	0.0334273	0.344177	0.849978	-0.0294239	0.0195851	0.133003	0.730658	-0.05405	0.0257759	0.0360007	0.557434	0.0318538
98	90001488	Relative count	Treg	Activated Treg %CD4	-0.0719301	0.0582148	0.216608	0.761251	-0.0233056	0.042136	0.580193	0.899839	0.128609	0.0968084	0.184015	0.641995	-0.0576781	0.0350437	0.0997866	0.701385	0.046168	0.0384114	0.229389	0.878872	0.0226886	0.0434945	0.601918	0.986765	0.0141366	0.0353286	0.689049	0.946027	-0.0211501	0.0327289	0.518136	0.923622	-0.0602787	0.0441099	0.171764	0.734266	-0.0813373	0.0285542	0.00439231	0.291889	-0.0604648	0.0327951	0.0652243	0.607509	-0.144325
99	90001489	Absolute count	Treg	CD39+ activated Treg AC	0.0184088	0.0293874	0.531039	0.924861	-0.0369543	0.0193038	0.0555753	0.43	0.0612621	0.0458832	0.181819	0.641995	0.00962928	0.0180581	0.593867	0.946583	0.010077	0.0166398	0.544784	0.93046	0.00103207	0.0199034	0.958645	0.99861	-0.00428506	0.0153186	0.779685	0.9608	-0.0117367	0.0161658	0.467827	0.923431	0.0219635	0.0217358	0.312267	0.839216	0.00974465	0.0110364	0.377261	0.817317	-0.00857818	0.0142644	0.547593	0.928342	0.0188378
100	90001490	Relative count	Treg	CD39+ activated Treg %activated Treg	-0.00483942	0.0205057	0.81343	0.986644	-0.0354307	0.0137579	0.0100157	0.173892	0.0522882	0.0331413	0.114627	0.605006	0.006101	0.012122	0.614752	0.947881	0.0134296	0.0136389	0.324793	0.878872	0.00833785	0.0148949	0.575631	0.986765	-0.0107033	0.0112202	0.340119	0.843607	-0.024207	0.0114197	0.0340256	0.495633	-0.00115646	0.0146131	0.936922	0.983971	0.011347	0.0087059	0.192451	0.739174	-0.0143992	0.0108755	0.185503	0.793771	0.0235628
101	90001491	Relative count	Treg	CD39+ activated Treg %CD4 Treg	0.00136775	0.0254246	0.957097	0.986644	-0.0206704	0.018129	0.254211	0.72473	0.0636204	0.0442555	0.150556	0.622545	0.00446738	0.0154125	0.771928	0.974576	0.0173379	0.0165892	0.295963	0.878872	0.0151475	0.0229403	0.50906	0.98485	-0.00248895	0.0154446	0.871973	0.971665	-0.00378164	0.0164917	0.818631	0.957592	0.00791774	0.0192053	0.680142	0.931172	0.0233456	0.0112622	0.0381793	0.531439	0.00540155	0.014685	0.713001	0.949454	0.0326603
102	90001492	Absolute count	Treg	Secreting Treg AC	-0.0675392	0.0324426	0.0373601	0.436232	-0.0378841	0.0251059	0.131305	0.587248	0.0670229	0.0372965	0.072331	0.575978	-0.0133794	0.0184575	0.468528	0.905414	0.017394	0.0181726	0.33849	0.878872	0.00895539	0.0243912	0.713502	0.986765	-0.0169924	0.017925	0.343145	0.843607	-0.00162201	0.0147912	0.912679	0.979689	-0.0295223	0.0262055	0.259924	0.796544	-0.00789475	0.0107267	0.461736	0.878982	-0.000392091	0.0141253	0.977855	0.99767	-0.00650079
103	90001493	Relative count	Treg	Secreting Treg % CD4 Treg	0.0221135	0.0287042	0.441067	0.866438	-0.0064201	0.0204048	0.753037	0.934783	0.0710664	0.0443551	0.109108	0.601835	0.0211027	0.0171928	0.219666	0.813658	-0.000338036	0.0183957	0.985339	0.996722	0.01938	0.0226565	0.392339	0.938631	-0.0132647	0.0175546	0.449872	0.868046	-0.0299391	0.0161252	0.0633583	0.567534	-0.0125784	0.0228766	0.58243	0.901366	0.0109745	0.0127053	0.38771	0.826073	-0.00938649	0.016033	0.558247	0.928342	-0.043793
104	90001494	Relative count	Treg	Secreting Treg %CD4	-0.00957674	0.01937	0.621016	0.952488	-0.021785	0.0160141	0.173717	0.653258	0.00114978	0.0254071	0.963905	0.992935	-0.00413581	0.0119704	0.729716	0.968098	-0.0151258	0.0120731	0.21026	0.878872	0.0234821	0.0163451	0.15082	0.861323	-0.0123671	0.0114498	0.28009	0.807605	-0.00173127	0.0110253	0.875224	0.972323	-0.00461222	0.013669	0.735799	0.931172	-0.0027662	0.00818391	0.73536	0.933256	0.0123476	0.00943123	0.190457	0.795566	-0.0204832
105	90001495	Absolute count	Treg	CD39+ secreting Treg AC	-0.00353287	0.0241618	0.88375	0.986644	-0.0450482	0.0170125	0.00809815	0.16525	0.0350785	0.0358607	0.327982	0.800552	0.0211403	0.0164362	0.198372	0.808768	0.0148413	0.0149973	0.322368	0.878872	-0.00625773	0.018543	0.735762	0.986765	-0.017626	0.0134984	0.191625	0.757179	-0.0224656	0.0155475	0.148468	0.723597	-0.00531722	0.0167029	0.750226	0.931172	0.0124301	0.0111384	0.264434	0.741051	-0.00946454	0.013552	0.484934	0.928342	0.00285916
106	90001496	Relative count	Treg	CD39+ secreting Treg %secreting Treg	0.000409264	0.0218023	0.985023	0.994083	-0.0359069	0.0160235	0.0250331	0.292761	0.0541053	0.0369863	0.143509	0.622545	-0.0127814	0.0145378	0.379299	0.886641	-0.0001723	0.0146628	0.990624	0.998823	0.017457	0.0182198	0.337994	0.934634	-0.00228964	0.0126894	0.856809	0.96831	-0.0268501	0.0143373	0.0611039	0.566755	0.00736152	0.0154917	0.63465	0.923102	0.000814993	0.0105501	0.938425	0.975083	-0.0215467	0.0123867	0.0819467	0.639401	0.00762344
107	90001497	Relative count	Treg	CD39+ secreting Treg %CD4 Treg	-0.00717808	0.022161	0.746009	0.983407	-0.0426463	0.0157805	0.00688277	0.16525	0.0651627	0.0352339	0.0643955	0.563114	3.04371e-05	0.0147467	0.998353	0.998949	-0.00467444	0.0139545	0.737641	0.964608	0.0270462	0.0182902	0.139212	0.831227	-0.0161868	0.0121332	0.182174	0.748142	-0.0331089	0.0147356	0.0246485	0.457602	0.00324804	0.0158445	0.837576	0.945897	0.00214703	0.0103529	0.83571	0.950488	-0.0212857	0.0124626	0.0876428	0.652536	-0.00882015
108	90001498	Absolute count	Treg	Activated & resting Treg AC	0.103641	0.0799538	0.194887	0.7498	0.028096	0.0641521	0.661415	0.923792	-0.231195	0.130396	0.0762243	0.575978	-0.0351268	0.0497752	0.480369	0.914453	0.00619809	0.051687	0.90455	0.986285	-0.0713619	0.0689992	0.301023	0.909288	0.0404472	0.0446055	0.364525	0.843607	0.0164645	0.0476115	0.729486	0.957592	0.013276	0.0641986	0.836169	0.945897	-0.0629245	0.0387304	0.104231	0.675092	-0.0136709	0.0415964	0.742415	0.949454	0.0286723
109	90001499	Relative count	Treg	Activated & resting Treg % CD4 Treg	-0.0208806	0.0286581	0.46624	0.892203	0.00984675	0.0202298	0.626439	0.912205	-0.0628901	0.0443553	0.156229	0.622545	-0.0184733	0.0171499	0.281406	0.830336	-0.00221562	0.0183456	0.903872	0.986285	-0.0355322	0.0224554	0.113572	0.813144	0.0102561	0.0176066	0.560221	0.903459	0.0283807	0.0160234	0.0765266	0.581179	0.0124936	0.0220452	0.570899	0.88793	-0.00526634	0.0126777	0.677848	0.927136	0.0110246	0.0160073	0.490997	0.928342	0.0455183
110	90001500	Relative count	Treg	Activated & resting Treg %CD4+	0.00831968	0.0413515	0.840547	0.986644	0.0646449	0.0276779	0.0195111	0.25932	-0.0661075	0.0610368	0.278775	0.774846	0.00428706	0.024662	0.861997	0.980295	0.0459463	0.0292654	0.116418	0.833529	-0.026537	0.0307021	0.387402	0.938631	0.064037	0.0247168	0.00957442	0.57411	0.00645711	0.0263213	0.80621	0.957592	0.0207023	0.0302371	0.493556	0.854952	0.0143372	0.0179753	0.425099	0.872885	0.0185267	0.0248054	0.455137	0.922149	0.0778223
111	90001501	Absolute count	Treg	Activated & secreting Treg AC	-0.0666308	0.0283221	0.0186424	0.368313	-0.0332998	0.0242216	0.169195	0.648003	0.0718415	0.0373497	0.0544191	0.563114	-0.0238812	0.0170091	0.16031	0.748515	0.00831339	0.0155836	0.593708	0.951233	-0.0043145	0.024001	0.857338	0.99861	-0.0260298	0.0181913	0.152461	0.723559	0.00648932	0.018581	0.726905	0.957592	-0.0104553	0.0211851	0.621644	0.912494	-0.0119494	0.0110549	0.279736	0.754563	-0.00914495	0.014232	0.520508	0.928342	0.00370811
112	90001502	Relative count	Treg	Activated & secreting Treg %CD4 Treg	-0.00140482	0.0202485	0.944688	0.986644	-0.010927	0.0144568	0.449743	0.845147	0.0206859	0.0303981	0.496187	0.914033	0.000478728	0.0119895	0.96815	0.995658	0.00320475	0.0134578	0.811777	0.973649	0.0218582	0.0135706	0.107245	0.81062	-0.00511917	0.0104503	0.624235	0.924609	-0.0127177	0.0100849	0.207286	0.781063	-0.00233622	0.0137249	0.864838	0.955984	-0.00256375	0.00845549	0.761734	0.942178	-0.00770737	0.00968079	0.425944	0.913005	3.84646e-05
113	90001503	Relative count	Treg	Activated & secreting Treg %CD4+	-0.0120673	0.0188247	0.521499	0.917389	-0.0137587	0.0137003	0.315252	0.781184	0.00132281	0.0234025	0.954924	0.992935	-0.00333863	0.0104644	0.749691	0.972308	-0.0096138	0.010626	0.365602	0.878872	-0.00247267	0.0127201	0.84587	0.99861	-0.0118167	0.00979094	0.227472	0.788066	0.00337985	0.00963374	0.725712	0.957592	-0.00374821	0.0122264	0.759173	0.93604	0.00193697	0.00703997	0.78321	0.943633	0.00290099	0.00836463	0.72873	0.949454	-0.0318221
114	90001504	Absolute count	Treg	CD25hi AC	0.0179789	0.0906278	0.842747	0.986644	0.0803734	0.0473248	0.0894449	0.497019	0.109312	0.0940306	0.245026	0.728107	0.0267011	0.0520399	0.607889	0.947881	-0.0231449	0.0561691	0.680297	0.955816	-0.0601733	0.0458198	0.189095	0.886635	0.0325715	0.0559581	0.560519	0.903459	0.0170035	0.0596868	0.775737	0.957592	-0.0327566	0.0621804	0.598333	0.905552	0.0287603	0.0447606	0.520526	0.91024	0.0412327	0.0435314	0.34354	0.893477	-0.0291512
115	90001505	Relative count	Treg	CD25hi %CD4+	-0.11046	0.0687623	0.108185	0.613049	0.0373068	0.0507379	0.462167	0.85072	0.0474217	0.10243	0.643389	0.942354	-0.100323	0.045939	0.0289747	0.565725	-0.0969204	0.0624725	0.120803	0.833529	-0.0368683	0.0488208	0.450143	0.967808	-0.0153707	0.0399303	0.700283	0.946223	-0.0362635	0.0382513	0.343112	0.870601	-0.0446757	0.0501966	0.373458	0.851602	0.00515446	0.031961	0.871878	0.950488	-0.0490141	0.0379407	0.196406	0.810122	0.0828806
116	90001506	Relative count	Treg	CD25hi %T cell	-0.0103511	0.0463073	0.823123	0.986644	0.0201159	0.0448422	0.653725	0.922534	-0.0404188	0.0705557	0.566737	0.925181	0.0217073	0.0297216	0.465174	0.905414	0.0185979	0.0311559	0.550553	0.932455	0.00759919	0.0356774	0.831329	0.99861	0.0376318	0.0289303	0.193337	0.757286	-0.0383518	0.0281389	0.172899	0.734821	-0.0349782	0.0365388	0.338421	0.849978	0.0251674	0.0219965	0.252559	0.741051	0.000660873	0.0251184	0.97901	0.99767	0.0258701
117	90001507	Absolute count	Treg	CD25hi CD45RA+ CD4 not Treg AC	0.0331382	0.0375671	0.377719	0.82713	0.0499785	0.0231198	0.0306398	0.327761	-0.0349109	0.0496208	0.481711	0.906289	0.00478634	0.0218804	0.826845	0.980295	0.00186868	0.0254257	0.941412	0.989685	-0.0194083	0.0265119	0.464133	0.98485	0.032987	0.0187526	0.0785677	0.683726	-0.0182817	0.0184767	0.322445	0.859652	0.0015869	0.0282073	0.955136	0.983971	0.0125366	0.015103	0.406498	0.846581	0.00639875	0.0209224	0.759732	0.949454	-0.0304092
118	90001508	Relative count	Treg	CD25hi CD45RA+ CD4 not Treg %CD4+	-0.014468	0.029558	0.624503	0.952488	0.0395662	0.0234593	0.0916821	0.497019	-0.0475667	0.0436426	0.27575	0.772313	-0.00072452	0.0164359	0.964839	0.995658	0.0118366	0.0173771	0.495769	0.895763	-0.00916464	0.0191699	0.632597	0.986765	-0.00338985	0.0151444	0.822885	0.967733	-0.0029203	0.0143557	0.838803	0.966951	-0.0159136	0.0222015	0.473509	0.853269	0.0105291	0.0110551	0.340882	0.797792	0.0197163	0.0140838	0.161534	0.784138	-0.0497901
119	90001509	Relative count	Treg	CD25hi CD45RA+ CD4 not Treg %T cell	0.000854197	0.0272787	0.975019	0.994083	0.0489061	0.018545	0.00836057	0.16525	-0.0267244	0.0423939	0.528444	0.925181	0.00610147	0.0153549	0.6911	0.958191	0.0182995	0.017017	0.282209	0.878872	0.000596938	0.017846	0.973316	0.99861	0.014787	0.0138177	0.284549	0.807605	-0.0127677	0.0125644	0.309544	0.841177	-0.00015239	0.0190243	0.993609	0.999076	0.011832	0.0105141	0.26044	0.741051	0.0259034	0.0143693	0.0714368	0.612611	-0.0307354
120	90001510	Absolute count	Treg	CD25hi CD45RA- CD4 not Treg AC	0.00371279	0.052291	0.943396	0.986644	-0.00625282	0.0331157	0.850236	0.95472	0.0775914	0.0584609	0.184431	0.641995	-0.0316337	0.0292445	0.279386	0.830336	-0.0237425	0.026511	0.370481	0.878872	0.040208	0.0362593	0.267473	0.906046	0.0156636	0.0272305	0.56514	0.903522	-0.0139988	0.026268	0.594088	0.944794	-0.0236429	0.0343619	0.491418	0.853269	-0.0207405	0.0174409	0.234366	0.741051	-0.0534019	0.0225466	0.0178601	0.469725	-0.0306674
121	90001511	Relative count	Treg	CD25hi CD45RA- CD4 not Treg %CD4+	-0.00403046	0.0519957	0.938214	0.986644	-0.0461716	0.0276758	0.0952554	0.510058	0.0319632	0.0621005	0.606762	0.933053	-0.0469315	0.0313768	0.134722	0.748515	-0.0228471	0.0290025	0.430835	0.878872	0.0133928	0.0346687	0.699267	0.986765	-0.00362828	0.024785	0.883613	0.975712	-0.0034954	0.0277077	0.899611	0.973323	-0.025	0.0345775	0.469672	0.853269	-0.0465982	0.0233124	0.0456237	0.534342	-0.000748037	0.0244107	0.975554	0.99767	0.0423781
122	90001512	Relative count	Treg	CD25hi CD45RA- CD4 not Treg %T cell	0.00518994	0.0475643	0.913112	0.986644	-0.00304394	0.0331285	0.926791	0.985391	-0.0919949	0.0676711	0.174007	0.63919	-0.0047504	0.0257331	0.853541	0.980295	-0.00778521	0.0284276	0.784191	0.973249	0.0257052	0.032382	0.427305	0.944413	0.0280107	0.0253584	0.269337	0.807605	-0.0199414	0.0218246	0.36087	0.874515	-0.0340575	0.0322613	0.291115	0.82049	-0.0117622	0.0160739	0.464317	0.879315	0.00570729	0.0194262	0.768915	0.949454	0.0196165
123	90001513	Absolute count	Treg	CD4 Treg AC	-0.0533735	0.0721408	0.45939	0.885418	0.0249486	0.0463538	0.590425	0.908633	-0.0047952	0.137665	0.972213	0.992935	0.00710347	0.0497936	0.88656	0.980295	0.068984	0.0513569	0.179198	0.868802	0.0910617	0.0571207	0.110892	0.81062	0.0436334	0.039268	0.266494	0.807605	0.0765836	0.0458766	0.09505	0.645505	0.000122485	0.054828	0.998218	0.999169	0.0267801	0.0311842	0.390466	0.827335	0.0348554	0.0328977	0.289368	0.862703	-0.00710254
124	90001514	Absolute count	Myeloid cell	HSC AC	0.0689793	0.0399952	0.0845836	0.584809	-0.0246675	0.0292282	0.39869	0.827709	-0.110222	0.0707355	0.11918	0.605006	-0.062723	0.0242666	0.00974499	0.492958	-0.0286812	0.0250823	0.252838	0.878872	0.0470868	0.0306539	0.12452	0.81543	0.00773528	0.0223997	0.729847	0.951013	-0.0237629	0.0232089	0.305897	0.835475	0.0230717	0.0333813	0.489467	0.853269	-0.000666913	0.0166997	0.968144	0.987048	-0.0131507	0.0210613	0.532364	0.928342	0.00370865
125	90001515	Absolute count	Myeloid cell	Im MDSC AC	-0.176238	0.0498672	0.000409081	0.0598076	-0.0157323	0.0354508	0.657203	0.923792	0.0432497	0.0742939	0.56047	0.925181	-0.00397647	0.0346201	0.908556	0.988416	-0.0638119	0.0329863	0.0530518	0.680367	-0.0525228	0.0364871	0.150011	0.861323	0.0270235	0.028247	0.338725	0.843607	-0.0844424	0.0294617	0.00415459	0.202467	-0.106022	0.0336153	0.00161057	0.281676	-0.0219467	0.0258028	0.395016	0.834246	-0.0257647	0.0240684	0.284404	0.859087	-0.0429654
126	90001516	Relative count	Myeloid cell	Im MDSC %CD33dim HLA DR- CD66b-	-0.0535707	0.0531764	0.313735	0.818535	-0.0386606	0.0297753	0.194146	0.67261	-0.0407899	0.0641972	0.525178	0.925181	-0.0411694	0.0267479	0.123764	0.748515	-0.0616948	0.0373458	0.098537	0.804185	-0.00747319	0.0359155	0.835169	0.99861	-0.00887897	0.0286479	0.756611	0.960213	-0.0512113	0.0254551	0.0442381	0.519298	-0.0384364	0.0332432	0.247592	0.794163	-0.0126592	0.0209985	0.546599	0.927136	0.000394766	0.0250782	0.987441	0.99767	-0.160625
127	90001517	Absolute count	Myeloid cell	CD33br HLA DR+ AC	0.000677204	0.0312679	0.982721	0.994083	0.0110309	0.0202702	0.586307	0.9042	0.0326946	0.0454921	0.472334	0.906289	0.00371316	0.0184617	0.840599	0.980295	-0.00194917	0.0180239	0.913882	0.986285	0.00148872	0.0241655	0.950877	0.99861	0.0141816	0.0149677	0.343395	0.843607	0.0171652	0.0178958	0.337472	0.863846	-0.0203176	0.0203644	0.318423	0.8413	-0.0176043	0.0144469	0.223016	0.741051	0.00884692	0.015875	0.577333	0.928342	0.0353419
128	90001518	Absolute count	Myeloid cell	CD33br HLA DR+ CD14- AC	0.009045	0.0273779	0.741116	0.983407	-0.0104823	0.0184189	0.569286	0.896477	-0.0251427	0.0344709	0.465764	0.906289	-0.00752938	0.0158282	0.634293	0.954049	-0.00592357	0.0183587	0.746955	0.966646	-0.0072468	0.0214915	0.73597	0.986765	0.000383235	0.0138242	0.977884	0.98901	0.011917	0.0135073	0.377636	0.883273	-0.0164619	0.0191981	0.391182	0.851602	-0.0209699	0.0130831	0.108975	0.675092	0.00561207	0.0131637	0.669869	0.937822	-0.0155649
129	90001519	Relative count	Myeloid cell	CD33br HLA DR+ CD14- %CD33br HLA DR+	-0.0530148	0.0574778	0.356345	0.821945	0.00489389	0.0327801	0.881321	0.96444	-0.060458	0.0812171	0.456635	0.906289	0.0411911	0.0307254	0.180044	0.788282	0.0114686	0.0318295	0.718612	0.95684	0.0148301	0.0348828	0.670733	0.986765	0.0506918	0.0303556	0.0949327	0.702864	-0.0212981	0.0313962	0.49754	0.923431	-0.026976	0.0373635	0.470301	0.853269	0.037643	0.0222309	0.0904039	0.668786	0.0368138	0.0287018	0.199622	0.810349	0.0382198
130	90001520	Absolute count	Myeloid cell	CD33br HLA DR+ CD14dim AC	-0.0291665	0.0467837	0.533	0.925458	-0.00431259	0.0297995	0.884932	0.966943	-0.10535	0.0648622	0.104329	0.601835	0.00207353	0.0218588	0.924426	0.989676	-0.0110608	0.0240871	0.646091	0.951643	0.0220456	0.0301595	0.4648	0.98485	-0.0319007	0.0248845	0.199859	0.763926	0.0404439	0.0232618	0.0820977	0.598889	-0.0392469	0.0283135	0.165699	0.731592	-6.04406e-05	0.0194297	0.997518	0.999842	0.0004292	0.0194318	0.982378	0.99767	0.0460297
131	90001521	Relative count	Myeloid cell	CD33br HLA DR+ CD14dim %CD33br HLA DR+	-0.00376288	0.0618236	0.951467	0.986644	-0.00292057	0.0430896	0.945962	0.990685	0.149253	0.0939047	0.111969	0.601835	-0.0239931	0.0344623	0.486296	0.915887	0.0329932	0.0390218	0.397827	0.878872	-0.017088	0.045867	0.70948	0.986765	-0.00557311	0.0296858	0.851083	0.967733	0.0244342	0.0330255	0.459385	0.923431	0.0257641	0.0447185	0.564521	0.882026	0.00601655	0.0231382	0.794843	0.949396	0.00280058	0.0283415	0.921285	0.988182	0.0583483
132	90001522	Absolute count	Myeloid cell	CD33- HLA DR- AC	-0.118977	0.0600882	0.0476997	0.471196	-0.0134992	0.0436136	0.756927	0.935885	-0.0868683	0.0937963	0.354375	0.824993	-0.0968319	0.0361805	0.00744266	0.492958	-0.0512554	0.0425648	0.228523	0.878872	-0.0312214	0.0513131	0.54289	0.98485	-0.0208211	0.035235	0.554574	0.903459	0.0471271	0.0375862	0.209899	0.786853	-0.0833374	0.0488983	0.0883253	0.648901	-0.0758657	0.0274566	0.00572519	0.321932	-0.0318795	0.028579	0.264642	0.857865	0.0338128
133	90001523	Absolute count	Myeloid cell	CD33- HLA DR+ AC	0.0370127	0.0292337	0.205479	0.757387	-0.0143012	0.0230289	0.534593	0.886139	0.0324084	0.0426515	0.447349	0.900802	0.0138774	0.0189975	0.465093	0.905414	-0.0257645	0.0201966	0.202066	0.878872	0.0290687	0.0255146	0.254579	0.906046	0.0102948	0.0189651	0.587247	0.909487	0.0222859	0.0202704	0.27158	0.819711	0.0391145	0.0236968	0.098816	0.648901	0.000755548	0.0125111	0.951845	0.980465	-0.00151432	0.014529	0.916989	0.988182	0.00801849
134	90001524	Absolute count	Myeloid cell	Gr MDSC AC	-0.0578027	0.0599164	0.334684	0.818535	-0.0035992	0.0456231	0.93712	0.987082	-0.0279029	0.0887109	0.753113	0.964612	0.00195601	0.036156	0.956856	0.995658	0.0154687	0.0411353	0.706884	0.955816	0.0274396	0.0474745	0.563273	0.98485	-0.0194563	0.0357261	0.586031	0.909487	-0.00505713	0.0366031	0.890113	0.973323	-0.0379644	0.0445229	0.393829	0.851602	-0.0340018	0.0289403	0.240036	0.741051	0.078685	0.0334675	0.0187186	0.469725	-0.0131215
135	90001525	Absolute count	Myeloid cell	CD33dim HLA DR+ CD11b+ AC	0.0645292	0.0601061	0.283007	0.818535	-0.0211328	0.0422345	0.616816	0.911288	-0.0176573	0.0876284	0.840306	0.969778	-0.000288979	0.0351405	0.993439	0.998949	-0.0298515	0.0374942	0.425937	0.878872	-0.00693655	0.0418941	0.868492	0.99861	-0.0501637	0.0309827	0.105428	0.702864	-0.0479089	0.0324696	0.140078	0.706187	0.0523378	0.0432373	0.226096	0.788654	-0.00809234	0.0241645	0.737711	0.933497	-0.0674514	0.0270614	0.0126835	0.466904	0.0461121
136	90001526	Relative count	Myeloid cell	CD33dim HLA DR+ CD11b+ %CD33dim HLA DR+	0.0107484	0.0439033	0.806596	0.986644	-0.0333107	0.0318562	0.295718	0.761161	-0.100318	0.0754456	0.183625	0.641995	0.0469541	0.0259469	0.0703541	0.676696	0.0128118	0.0312005	0.681345	0.955816	-0.0152316	0.0369308	0.68002	0.986765	-0.00942119	0.023869	0.693062	0.946223	-0.063307	0.024486	0.00972555	0.289043	-0.0121763	0.032032	0.703848	0.931172	0.0175962	0.0224286	0.432721	0.873766	0.0106417	0.0220079	0.628712	0.931883	-0.069102
137	90001527	Absolute count	Myeloid cell	CD33dim HLA DR+ CD11b- AC	0.068443	0.0526502	0.193615	0.7498	0.0233039	0.034737	0.502305	0.869556	0.0420654	0.0583845	0.471224	0.906289	0.0860879	0.0293099	0.00331232	0.322425	0.0112867	0.0219189	0.606603	0.951233	0.0225237	0.0288056	0.434261	0.947595	0.0111823	0.0203787	0.583193	0.908986	-0.010082	0.027112	0.709995	0.957592	0.0419626	0.0291602	0.15014	0.717337	0.0411174	0.0157747	0.00914644	0.393297	-0.0365133	0.0276544	0.186721	0.793771	0.0602967
138	90001528	Relative count	Myeloid cell	CD33dim HLA DR+ CD11b- %CD33dim HLA DR+	-0.00189881	0.0390239	0.961192	0.986644	-0.0167457	0.0289542	0.563028	0.894514	0.0719131	0.060257	0.232697	0.703223	-0.0355453	0.0225728	0.115327	0.742289	-0.052405	0.0257683	0.0419816	0.639345	0.0698467	0.0311683	0.0250292	0.556508	-0.0142732	0.0181476	0.431571	0.868046	0.0281201	0.0249412	0.25955	0.819711	0.0211732	0.0267957	0.429427	0.853269	-0.00960507	0.0162562	0.554617	0.927136	-0.0257962	0.0184462	0.161976	0.784138	0.0545347
139	90001529	Absolute count	Myeloid cell	CD66b++ myeloid cell AC	-0.0374046	0.066644	0.57462	0.940811	-0.0836269	0.0483041	0.0834055	0.497019	-0.0559709	0.0992579	0.572827	0.92798	-0.0179002	0.0454053	0.69341	0.958191	-0.00502702	0.0513134	0.921958	0.986285	0.0565514	0.0630636	0.36986	0.938631	-0.0354579	0.0403704	0.379774	0.843607	-0.0367415	0.0411217	0.371599	0.879453	-0.0378633	0.048263	0.432735	0.853269	-0.0143505	0.0324817	0.658632	0.927136	0.0844988	0.041909	0.0437742	0.557434	0.20203
140	90001530	Absolute count	Myeloid cell	Mo MDSC AC	-0.0693108	0.0461821	0.133403	0.686745	-0.0216607	0.0347452	0.533011	0.885547	-0.156258	0.0969878	0.107155	0.601835	0.0264203	0.0357481	0.459865	0.905414	0.0112861	0.0382578	0.767992	0.971868	0.0910601	0.0431199	0.0347046	0.624057	-0.00612183	0.0276462	0.824754	0.967733	-0.014176	0.0384975	0.7127	0.957592	-0.0673448	0.0352395	0.0559968	0.624459	0.00485271	0.020814	0.815647	0.950488	0.0108885	0.0362196	0.763702	0.949454	-0.0304505
141	90001531	Absolute count	Myeloid cell	CD33dim HLA DR- AC	0.0023763	0.0288366	0.934324	0.986644	-0.0294743	0.0223074	0.186409	0.667964	0.0258396	0.0471305	0.583516	0.933053	0.0265322	0.0170912	0.120568	0.747576	0.0334483	0.0253715	0.187389	0.878872	-0.00988429	0.0215631	0.646672	0.986765	-0.00605541	0.0168346	0.719072	0.950638	-0.00345298	0.0171012	0.839984	0.966951	-0.0157334	0.0200691	0.433061	0.853269	-0.00435899	0.0131041	0.739404	0.933497	0.0175311	0.013733	0.201756	0.810349	0.0768747
142	90001532	Absolute count	Myeloid cell	Basophil AC	0.00895893	0.028843	0.756097	0.983464	-0.0163273	0.0263761	0.535902	0.8863	-0.0627967	0.0500842	0.209906	0.677636	0.0239853	0.0162598	0.140179	0.748515	0.0142052	0.0220246	0.518947	0.903214	-0.0394263	0.0210234	0.0607443	0.68566	0.00779919	0.0184652	0.672754	0.941031	-0.0013703	0.0171632	0.936365	0.983678	-0.012373	0.0199516	0.535158	0.870463	-0.00484367	0.0139267	0.727992	0.933256	0.0193879	0.0136972	0.156934	0.784138	0.0793095
143	90001533	Relative count	Myeloid cell	Basophil %CD33dim HLA DR- CD66b-	0.0114404	0.0560513	0.838271	0.986644	-0.0331695	0.0303893	0.275058	0.742297	0.0170981	0.0736139	0.81633	0.969778	0.0221523	0.0256691	0.38814	0.886641	0.0245547	0.0314026	0.434254	0.878872	-0.0549212	0.0351172	0.117831	0.813144	-0.0172407	0.0213074	0.418433	0.854398	0.0448869	0.0282446	0.11201	0.688062	0.0174619	0.0346959	0.614764	0.907864	-0.00677519	0.0189063	0.720076	0.931638	-0.0259903	0.0275041	0.344679	0.893477	-0.0429411
144	90001534	Absolute count	Maturation stages of T cell	CD45RA- CD4+ AC	0.0045379	0.0589557	0.938646	0.986644	-0.0252628	0.0297929	0.396469	0.827709	0.163726	0.0880111	0.0628449	0.563114	0.0449398	0.0366942	0.220684	0.813658	-0.0332693	0.039481	0.399415	0.878872	0.0668413	0.0480837	0.164498	0.865094	-0.0100783	0.0351412	0.77427	0.9608	0.0892581	0.0400992	0.0260188	0.457602	0.0316904	0.0432887	0.464126	0.853269	0.0205219	0.0263811	0.436628	0.873766	-0.00443648	0.0205741	0.829273	0.961361	0.104731
145	90001535	Relative count	Maturation stages of T cell	CD45RA- CD4+ %CD4+	0.0437319	0.0440289	0.320587	0.818535	-0.017543	0.0341761	0.607732	0.911288	-0.00898351	0.0715254	0.900049	0.984494	-0.00582169	0.0262511	0.824493	0.980295	-0.0214871	0.0273808	0.432599	0.878872	0.0411072	0.0353533	0.24493	0.906046	0.0223895	0.0271028	0.40875	0.853705	0.0168176	0.0282031	0.550973	0.927613	0.0572948	0.0389905	0.141709	0.70565	0.00143052	0.0189672	0.93988	0.975083	0.0541617	0.0223553	0.0154025	0.469725	0.0152478
146	90001536	Relative count	Maturation stages of T cell	CD45RA- CD4+ %T cell	0.0210652	0.0284961	0.459766	0.885418	-0.0386554	0.0207737	0.0627744	0.437829	0.00789616	0.038988	0.839504	0.969778	-0.0029466	0.0193158	0.878754	0.980295	0.00465999	0.0180234	0.795981	0.973649	0.0156892	0.0186462	0.400115	0.938631	-0.0204621	0.0165506	0.216334	0.777272	0.0249033	0.0161685	0.123503	0.695728	-0.000879297	0.0208235	0.966318	0.990684	-0.0058714	0.00974141	0.546691	0.927136	-0.0178504	0.0154589	0.248214	0.855083	-0.0270536
147	90001537	Absolute count	Maturation stages of T cell	CM CD4+ AC	-0.18755	0.0942177	0.046525	0.471196	0.0902258	0.0496043	0.0689249	0.458037	0.160015	0.113325	0.157951	0.622545	0.0290104	0.0426073	0.495948	0.915887	0.0579711	0.0419139	0.166634	0.868802	0.026302	0.057884	0.649547	0.986765	0.0156025	0.0431884	0.7179	0.950638	0.021391	0.0407083	0.599257	0.946127	0.00954402	0.0587629	0.870979	0.955984	0.0247793	0.0294187	0.399622	0.839436	-0.0329941	0.0378307	0.383126	0.905663	0.161549
148	90001538	Relative count	Maturation stages of T cell	CM CD4+ %CD4+	0.0604492	0.0447929	0.177168	0.727583	0.0343432	0.0339407	0.311606	0.778696	-0.00924358	0.0838184	0.912186	0.984494	-0.00116993	0.0265459	0.964847	0.995658	0.00554558	0.030412	0.855309	0.976818	0.0780082	0.0370463	0.035231	0.624057	0.0320427	0.023458	0.171951	0.748142	-0.00158977	0.0250381	0.949373	0.983678	0.0113621	0.0171032	0.506481	0.859706	-0.0079016	0.0186696	0.672126	0.927136	-0.0162824	0.0219238	0.457674	0.922149	-0.0515959
149	90001539	Relative count	Maturation stages of T cell	CM CD4+ %T cell	-0.00681213	0.073796	0.926452	0.986644	0.0261296	0.0623466	0.675142	0.925855	0.0407458	0.105363	0.698964	0.964012	-0.00566164	0.0447242	0.899265	0.988215	0.0213255	0.04235	0.614575	0.951233	-0.0161983	0.0509487	0.750536	0.986765	0.0145616	0.0484898	0.763946	0.9608	0.0354404	0.0392063	0.366024	0.876201	-0.0153238	0.0504905	0.76151	0.93604	-0.0446303	0.0391485	0.254276	0.741051	-0.000236494	0.0375483	0.994975	0.99767	-0.0114437
150	90001540	Absolute count	Maturation stages of T cell	Naive CD4+ AC	-0.0305015	0.0668586	0.64824	0.952488	-0.020513	0.0435758	0.637824	0.915241	-0.0465063	0.108157	0.667204	0.948382	0.0331471	0.0484036	0.493466	0.915887	0.0802961	0.0483483	0.0967571	0.804185	0.0136069	0.0681307	0.841702	0.99861	-0.0403539	0.0436566	0.355305	0.843607	-0.0131377	0.0364792	0.71874	0.957592	-0.0549333	0.0425799	0.197008	0.787746	0.0158511	0.0372954	0.670826	0.927136	-0.0286221	0.0410543	0.485693	0.928342	0.0113311
151	90001541	Relative count	Maturation stages of T cell	Naive CD4+ %CD4+	-0.0347926	0.0376104	0.354924	0.821945	0.023306	0.0338738	0.491436	0.862668	-0.0470643	0.0676385	0.486541	0.906289	-0.00435512	0.0298995	0.884191	0.980295	0.0424175	0.0268299	0.113884	0.832488	0.0427905	0.0350991	0.222793	0.903184	0.0332463	0.0248067	0.180176	0.748142	-0.0547964	0.0257272	0.0331797	0.495633	-0.0269746	0.0363863	0.458488	0.853269	-0.00609299	0.0209535	0.771215	0.943633	-0.0145105	0.0246925	0.556769	0.928342	0.11372
152	90001542	Absolute count	Maturation stages of T cell	EM CD4+ AC	-0.111653	0.0404574	0.00578444	0.222549	-0.0432019	0.0276887	0.118696	0.549157	0.0418493	0.0596103	0.482649	0.906289	-0.014724	0.0233457	0.528239	0.925987	-0.0013342	0.0245247	0.956615	0.99014	-0.0498082	0.0440044	0.25768	0.906046	-0.0109377	0.0301045	0.716362	0.950638	0.0143908	0.0320159	0.653079	0.957592	0.00360337	0.0435878	0.934115	0.983971	-0.0278686	0.0240539	0.246622	0.741051	-0.0742859	0.0280028	0.00798261	0.418232	-0.0903921
153	90001543	Relative count	Maturation stages of T cell	EM CD4+ %CD4+	-0.0524893	0.0446866	0.240152	0.776774	0.0065657	0.0330956	0.842743	0.950681	0.0227689	0.0655421	0.728296	0.964464	-0.0403485	0.0314052	0.198872	0.808768	-0.0547899	0.0343013	0.110196	0.832488	0.00824968	0.0392835	0.833665	0.99861	-0.0170029	0.0294804	0.564106	0.903522	0.0365044	0.0258789	0.158366	0.723597	0.00215567	0.0340916	0.949582	0.983971	0.00291409	0.0238202	0.902632	0.964697	-0.0114526	0.0248915	0.645445	0.931883	-0.0963863
154	90001544	Relative count	Maturation stages of T cell	EM CD4+ %T cell	0.0120307	0.0583002	0.836511	0.986644	-0.031801	0.0353336	0.368109	0.809847	0.0915044	0.0819881	0.264392	0.74622	-0.00855862	0.028375	0.762937	0.973311	-0.0510067	0.0320743	0.111775	0.832488	0.00928739	0.0476523	0.845472	0.99861	-0.0018668	0.0342875	0.95658	0.987416	0.0196977	0.0266687	0.460147	0.923431	0.0516504	0.0375243	0.168682	0.731592	-0.016698	0.0259636	0.520139	0.91024	-0.0401162	0.0260883	0.124121	0.725857	-0.102221
155	90001545	Absolute count	Maturation stages of T cell	TD CD4+ AC	0.0974218	0.0727433	0.180488	0.737076	-0.0371679	0.0489341	0.447523	0.845147	-0.172374	0.179304	0.336374	0.806195	-0.0306647	0.0724929	0.672293	0.958191	-0.0856018	0.0765318	0.263348	0.878872	-0.0642985	0.0932255	0.490377	0.98485	-0.0230364	0.0640633	0.719155	0.950638	-0.0174018	0.0684212	0.799238	0.957592	0.0234252	0.047461	0.621611	0.912494	0.0244708	0.0254695	0.336659	0.797792	-0.00642516	0.0355183	0.856448	0.975352	-0.0221134
156	90001546	Relative count	Maturation stages of T cell	TD CD4+ %CD4+	0.0932893	0.069027	0.176539	0.727583	0.0791778	0.0572479	0.166644	0.648003	-0.0739171	0.128254	0.56439	0.925181	-0.0489873	0.049864	0.325894	0.874069	0.0136227	0.0610238	0.823352	0.976818	0.0182409	0.0450291	0.68541	0.986765	-0.00175732	0.0506194	0.972306	0.98901	-0.0450776	0.0478094	0.345752	0.870601	0.11465	0.0622718	0.0656033	0.627592	-0.0411985	0.0362694	0.255997	0.741051	0.0122778	0.0396588	0.756877	0.949454	-0.0720356
157	90001547	Relative count	Maturation stages of T cell	TD CD4+ %T cell	0.010694	0.0495829	0.829238	0.986644	0.040517	0.0517219	0.433414	0.835952	-0.0872664	0.0873007	0.3175	0.79757	-0.00648229	0.0327748	0.843215	0.980295	-0.0223452	0.0380397	0.556923	0.932857	0.0208952	0.0337099	0.535354	0.98485	0.0289802	0.0393762	0.461741	0.868046	-0.010463	0.0297645	0.725194	0.957592	-0.00227208	0.0369734	0.950999	0.983971	0.00850596	0.019914	0.669281	0.927136	0.0136015	0.020062	0.497789	0.928342	0.0371053
158	90001548	Absolute count	Maturation stages of T cell	CM CD8br AC	0.0230023	0.0648697	0.722894	0.983407	-0.0606368	0.0406482	0.135766	0.587248	-0.16952	0.0812048	0.036837	0.513903	-0.0613408	0.0357075	0.0858202	0.678044	-0.036992	0.0497389	0.457043	0.894376	0.0084214	0.0666628	0.899472	0.99861	-0.054808	0.0413019	0.184505	0.749295	-0.0477951	0.0461856	0.300739	0.83058	-0.0381138	0.0504906	0.450327	0.853269	-0.0411363	0.0264001	0.119189	0.710637	-0.0603146	0.0281207	0.0319651	0.544715	-0.0260469
159	90001549	Relative count	Maturation stages of T cell	CM CD8br %CD8br	-0.0216881	0.0586099	0.711351	0.97928	-0.074616	0.0579433	0.197836	0.676755	0.104823	0.119445	0.380171	0.851906	0.079606	0.0529074	0.13242	0.748515	0.0548354	0.0483964	0.257195	0.878872	-0.0350437	0.0589506	0.552205	0.98485	-0.0399276	0.044285	0.367266	0.843607	-0.0110886	0.0340224	0.744485	0.957592	0.0153947	0.0613094	0.801739	0.939216	-0.000182248	0.0322305	0.995488	0.999842	-0.0366637	0.0284351	0.197266	0.810122	-0.0101031
160	90001550	Relative count	Maturation stages of T cell	CM CD8br %T cell	0.0452926	0.0670294	0.499223	0.911781	0.00599172	0.0600454	0.920514	0.985391	-0.149992	0.0845639	0.0761106	0.575978	-0.00157676	0.0537314	0.976589	0.995658	0.0432381	0.0480549	0.368245	0.878872	-0.0202614	0.0602489	0.736648	0.986765	0.0148773	0.0318989	0.640937	0.924609	-0.11474	0.0457816	0.0122021	0.307578	0.0439564	0.0496775	0.376245	0.851602	-0.0133685	0.034926	0.701893	0.927136	-0.0413072	0.0294689	0.160998	0.784138	0.0042702
161	90001551	Absolute count	Maturation stages of T cell	Naive CD8br AC	0.0217065	0.047695	0.64903	0.952488	-0.0344454	0.0394536	0.382629	0.813087	0.00988245	0.0827169	0.904901	0.984494	0.0115485	0.0303759	0.703808	0.961105	0.0500846	0.0415508	0.228055	0.878872	0.0316458	0.0508025	0.533338	0.98485	0.00435737	0.0295699	0.882849	0.975712	0.0198161	0.0303747	0.51415	0.923622	0.0117209	0.0402591	0.770948	0.93604	-0.00653883	0.0154854	0.672838	0.927136	0.0595808	0.0394522	0.130992	0.742288	0.0350952
162	90001552	Relative count	Maturation stages of T cell	Naive CD8br %CD8br	0.015226	0.023503	0.517095	0.917389	-0.0179877	0.0168669	0.286222	0.749913	-0.0700199	0.0366796	0.0562674	0.563114	0.00626753	0.0149765	0.675587	0.958191	-0.0137776	0.0167624	0.411116	0.878872	0.0067361	0.0185452	0.716436	0.986765	-0.00758793	0.0127115	0.550553	0.903459	-0.00571664	0.0149033	0.701287	0.957592	-0.0218138	0.0183336	0.234115	0.788654	0.00589577	0.0100444	0.557225	0.927136	0.00396533	0.012886	0.758293	0.949454	0.0147847
163	90001553	Relative count	Maturation stages of T cell	Naive CD8br %T cell	-0.0281571	0.0427248	0.509875	0.911781	-0.013974	0.0334739	0.676343	0.925855	0.0300868	0.0706372	0.670156	0.948382	-0.00288114	0.0274936	0.91654	0.988416	0.000492589	0.0337551	0.988357	0.997913	-0.0042742	0.0427948	0.920442	0.99861	0.0133669	0.022999	0.561108	0.903459	-0.00266469	0.0282269	0.924789	0.983678	0.0290168	0.0350869	0.408238	0.853269	-0.0162775	0.0208559	0.43511	0.873766	-0.0152167	0.0163282	0.351373	0.894068	0.0110078
164	90001554	Absolute count	Maturation stages of T cell	EM CD8br AC	-0.0143047	0.0564524	0.799964	0.986644	-0.0463057	0.0267191	0.0830858	0.497019	0.0195548	0.0778579	0.80169	0.969778	-0.00400848	0.0222986	0.857338	0.980295	0.0496288	0.0307707	0.106776	0.82161	-0.0218715	0.0429522	0.610609	0.986765	-0.0283347	0.0280448	0.312334	0.821187	0.0239759	0.027773	0.387981	0.883345	-0.00979404	0.02716	0.718394	0.931172	0.00789086	0.0203582	0.698311	0.927136	0.00180646	0.0266383	0.945933	0.994715	0.0678433
165	90001555	Relative count	Maturation stages of T cell	EM CD8br %CD8br	0.0223224	0.0478773	0.641043	0.952488	-0.0277173	0.0337442	0.411422	0.827709	0.0744847	0.0496849	0.133837	0.621759	0.00584756	0.0185179	0.75217	0.972308	-0.0117809	0.0190896	0.537146	0.922836	0.0337817	0.0255048	0.185329	0.87971	0.0072637	0.0193601	0.70752	0.950638	0.0245774	0.0221469	0.267109	0.819711	0.0667549	0.0287936	0.0204278	0.512891	-0.00958639	0.0126235	0.447608	0.874871	0.0104415	0.0159654	0.513109	0.928342	0.00274634
166	90001556	Relative count	Maturation stages of T cell	EM CD8br %T cell	-0.0172686	0.0514242	0.737017	0.983407	-0.0557751	0.0403601	0.166992	0.648003	0.118806	0.0695187	0.0874556	0.600705	-0.038999	0.0372917	0.295662	0.846884	-0.0337881	0.029871	0.257998	0.878872	0.024178	0.0374434	0.51846	0.98485	-0.0477696	0.0240781	0.047262	0.651859	0.0183206	0.0262657	0.485483	0.923431	0.0109426	0.0394289	0.781376	0.93604	-0.0117443	0.0226398	0.603937	0.927136	-0.037954	0.0232192	0.102133	0.657235	0.00244478
167	90001557	Absolute count	Maturation stages of T cell	TD CD8br AC	-0.0303374	0.038261	0.427832	0.864448	-0.010016	0.0274118	0.714819	0.929502	-0.0984038	0.0998087	0.32417	0.800552	-0.0275362	0.0322102	0.392613	0.886641	-0.00247532	0.0350221	0.943654	0.989685	-0.0822793	0.0449933	0.0674441	0.693768	-0.0189918	0.0215374	0.377882	0.843607	-0.0076383	0.0308389	0.804379	0.957592	-0.0292856	0.0385833	0.447839	0.853269	0.00403849	0.0220395	0.854611	0.950488	-0.0170653	0.0188479	0.365242	0.894068	0.0175455
168	90001558	Relative count	Maturation stages of T cell	TD CD8br %CD8br	-0.00792503	0.0342662	0.817099	0.986644	0.0178169	0.0315683	0.572488	0.896657	0.0492689	0.0600564	0.412001	0.878054	-0.00786001	0.0218645	0.719231	0.962926	-0.0106074	0.0240303	0.658911	0.955816	-0.0517938	0.0288015	0.0721291	0.693768	-0.0152119	0.021221	0.473477	0.88051	-0.0322219	0.0208969	0.123086	0.695728	0.00838575	0.0244176	0.731275	0.931172	0.0251495	0.0156513	0.108085	0.675092	0.0211651	0.020963	0.312668	0.879079	0.0137247
169	90001559	Relative count	Maturation stages of T cell	TD CD8br %T cell	0.0216066	0.0547095	0.692892	0.962298	0.0453792	0.0398544	0.25486	0.72473	-0.0414271	0.0771512	0.591295	0.933053	-0.0432844	0.0317381	0.172631	0.769471	-0.0486897	0.0329426	0.139403	0.849196	-0.080346	0.0378983	0.0340024	0.624057	0.0406615	0.0282325	0.1498	0.723559	-0.0323785	0.026956	0.229688	0.797663	0.00933449	0.0444435	0.833644	0.945897	0.00260514	0.0198308	0.895484	0.964063	0.0115097	0.0254649	0.651281	0.931883	0.0446924
170	90001560	Absolute count	Maturation stages of T cell	CD45RA+ CD8br AC	-0.0387239	0.0183007	0.0343465	0.436232	-0.00637648	0.0122052	0.601365	0.911288	-0.0306008	0.0283183	0.279875	0.774957	0.00363353	0.00975708	0.709596	0.961105	0.010627	0.0111978	0.34261	0.878872	-0.00719173	0.0125914	0.567891	0.98485	-0.00827436	0.00964787	0.391093	0.843607	0.00370929	0.0103154	0.719157	0.957592	-0.0139018	0.011674	0.233717	0.788654	0.00356424	0.00747894	0.633669	0.927136	0.000882905	0.00887565	0.920761	0.988182	-0.00608688
171	90001561	Relative count	Maturation stages of T cell	CD45RA+ CD8br %CD8br	-0.0317966	0.0295151	0.281347	0.818535	0.027456	0.0232966	0.238581	0.716107	-0.0523064	0.0365036	0.151883	0.622545	0.00794593	0.0136025	0.559119	0.931016	0.0123328	0.0175507	0.482247	0.895763	-0.0367424	0.0174531	0.0352736	0.624057	0.00850056	0.0184779	0.645488	0.924609	-0.0252252	0.020675	0.222435	0.797663	-0.0312573	0.0188465	0.097212	0.648901	0.0115049	0.0108305	0.288114	0.758595	-0.0143429	0.0175716	0.414355	0.911542	-0.0239711
172	90001562	Relative count	Maturation stages of T cell	CD45RA+ CD8br %T cell	-0.0211075	0.0263105	0.42241	0.864448	-0.0110853	0.0186296	0.55182	0.890199	-0.0458896	0.0334208	0.169725	0.631134	0.0109407	0.0116029	0.345716	0.886641	-0.00382898	0.0156693	0.80695	0.973649	-0.0409466	0.0161851	0.0114096	0.47105	-0.00325181	0.0113269	0.774044	0.9608	0.00275833	0.014351	0.847582	0.966951	-0.0232368	0.0142339	0.102575	0.649722	-0.00127319	0.0112183	0.90964	0.9679	0.00764197	0.0147546	0.604502	0.928342	-0.00050455
173	90001563	Absolute count	Maturation stages of T cell	CM DN (CD4-CD8-) AC	0.0347049	0.0569909	0.542555	0.925611	-0.0134708	0.0406507	0.740359	0.932008	0.0801264	0.0846077	0.343621	0.807676	-0.0762203	0.0402444	0.0582335	0.653839	0.0208559	0.0484656	0.66696	0.955816	-0.0450444	0.0482621	0.35065	0.934634	-0.0131562	0.0301518	0.662597	0.936863	-0.0294003	0.044498	0.508798	0.923622	0.00778341	0.0408693	0.848959	0.950366	-0.00780546	0.0237137	0.74204	0.933616	-0.0662078	0.0310953	0.0332385	0.544715	0.00242991
174	90001564	Relative count	Maturation stages of T cell	CM DN (CD4-CD8-) %DN	0.0195628	0.0725814	0.787523	0.986644	0.0117472	0.0408063	0.773441	0.937537	-0.0881821	0.097195	0.364264	0.829523	-0.0740538	0.0381948	0.0525199	0.653839	0.0261586	0.0392266	0.504862	0.895763	-0.0112424	0.0421681	0.789771	0.99861	-0.00569903	0.029617	0.84741	0.967733	-0.00643009	0.0317012	0.839265	0.966951	0.0448519	0.0512454	0.381445	0.851602	-0.0249795	0.021468	0.2446	0.741051	-0.0364511	0.0320144	0.254876	0.857865	-0.0817521
175	90001565	Relative count	Maturation stages of T cell	CM DN (CD4-CD8-) %T cell	-0.110437	0.0579008	0.0564744	0.509664	-0.00167657	0.0412659	0.967592	0.995662	-0.067799	0.0759107	0.371781	0.838803	0.0471546	0.0374191	0.207607	0.808768	0.0257684	0.0336389	0.443659	0.878901	-0.049908	0.0471291	0.289616	0.90844	-0.00998511	0.0269	0.710493	0.950638	-0.0236604	0.0345757	0.493782	0.923431	-0.118219	0.0525156	0.0243775	0.512891	0.0586954	0.0351763	0.095196	0.675092	-0.0247546	0.0326669	0.448578	0.918516	-0.0294878
176	90001566	Absolute count	Maturation stages of T cell	Naive DN (CD4-CD8-) AC	0.192516	0.0747425	0.010003	0.30618	-0.12428	0.0515736	0.0159633	0.228807	0.0981509	0.125201	0.433071	0.885248	0.0734172	0.0481031	0.126949	0.748515	-0.0162306	0.0533939	0.761144	0.967711	-0.0278813	0.0592732	0.638079	0.986765	-0.00402928	0.0448086	0.928349	0.986892	0.0506375	0.0508279	0.319126	0.857933	0.177894	0.0573609	0.00192665	0.281676	0.0168271	0.0333343	0.613702	0.927136	0.0736848	0.0610031	0.227091	0.834189	-0.0866046
177	90001567	Relative count	Maturation stages of T cell	Naive DN (CD4-CD8-) %DN	0.0919909	0.048133	0.0559815	0.509664	-0.0260258	0.0320899	0.417349	0.827709	0.0670187	0.0651993	0.303995	0.792413	-0.0424855	0.0249352	0.088411	0.678044	-0.0742949	0.0264232	0.00492757	0.400229	-0.0833409	0.0354503	0.0187271	0.512392	0.0130475	0.0223842	0.559968	0.903459	-0.000324521	0.0239496	0.989189	0.994947	0.0254336	0.0389633	0.513912	0.863608	-0.017656	0.018249	0.333291	0.797792	0.0101081	0.02062	0.623984	0.931883	-0.01581
178	90001568	Relative count	Maturation stages of T cell	Naive DN (CD4-CD8-) %T cell	0.04452	0.0565272	0.430939	0.864448	-0.0534003	0.0399293	0.181101	0.664515	0.0176589	0.0728571	0.808488	0.969778	0.00410113	0.037095	0.911967	0.988416	0.0299317	0.0358582	0.403873	0.878872	0.0047658	0.0444154	0.914551	0.99861	0.00629685	0.0320945	0.844456	0.967733	0.00500487	0.0266669	0.851127	0.966951	0.0259642	0.0387262	0.502567	0.859167	0.0166105	0.0236263	0.482024	0.892187	0.0220443	0.0320481	0.491547	0.928342	-0.0531931
179	90001569	Absolute count	Maturation stages of T cell	EM DN (CD4-CD8-) AC	-0.0246001	0.0576559	0.669619	0.954175	0.0105532	0.0507681	0.835329	0.950681	-0.0220319	0.100275	0.826094	0.969778	0.0433374	0.0361217	0.230232	0.81454	0.0163897	0.0399791	0.681838	0.955816	0.0395264	0.0453154	0.383071	0.938631	0.0231465	0.0383619	0.546261	0.903459	0.0254316	0.0365333	0.486353	0.923431	-0.0295033	0.0441202	0.503686	0.859167	0.091367	0.0301892	0.00247419	0.245463	0.0216754	0.0302871	0.474199	0.928342	0.120451
180	90001570	Relative count	Maturation stages of T cell	EM DN (CD4-CD8-) %DN	-0.0263852	0.0465604	0.570926	0.940811	-0.05052	0.0311426	0.104757	0.533785	0.0165981	0.0690474	0.810031	0.969778	-0.0238681	0.0276642	0.388258	0.886641	-0.00607137	0.0292378	0.835498	0.976818	0.0159597	0.035546	0.65344	0.986765	-0.00979105	0.0116566	0.400933	0.847059	0.00645745	0.0251337	0.797237	0.957592	-0.00500572	0.0326263	0.878062	0.960874	-0.0238905	0.0187507	0.202623	0.739174	-0.0457026	0.0229065	0.0460227	0.557434	-0.0371222
181	90001571	Relative count	Maturation stages of T cell	EM DN (CD4-CD8-) %T cell	0.00514624	0.0759276	0.945962	0.986644	-0.0293339	0.0493793	0.552477	0.890199	0.0942009	0.114769	0.411769	0.878054	0.0877031	0.0456004	0.0544425	0.653839	0.00924809	0.0525301	0.860252	0.979508	-0.00402787	0.0699557	0.954085	0.99861	-0.0340787	0.0402042	0.396639	0.845144	0.033328	0.0415086	0.422023	0.902043	0.0439508	0.0512922	0.391516	0.851602	0.0745713	0.0364076	0.040537	0.531439	0.044183	0.0396217	0.264798	0.857865	0.0618761
182	90001572	Absolute count	Maturation stages of T cell	TD DN (CD4-CD8-) AC	0.00255198	0.0270774	0.924913	0.986644	0.0883315	0.0420135	0.0355135	0.344558	-0.11501	0.0872539	0.187467	0.642639	0.000986251	0.0374775	0.979005	0.996731	0.0364787	0.0360216	0.311208	0.878872	0.0096167	0.0174986	0.582614	0.986765	0.032446	0.0303497	0.285037	0.807605	-0.0089625	0.0324088	0.78213	0.957592	0.0114396	0.0177647	0.519606	0.86831	0.0301886	0.0239027	0.206598	0.740308	0.0195518	0.0309397	0.527431	0.928342	0.0378724
183	90001573	Relative count	Maturation stages of T cell	TD DN (CD4-CD8-) %DN	0.00403688	0.0247346	0.870355	0.986644	0.0516346	0.0283548	0.0686045	0.458037	-0.0445572	0.0607219	0.463076	0.906289	0.00913549	0.0239126	0.702434	0.961105	0.0223633	0.0302968	0.460429	0.895763	-0.018346	0.0312403	0.557033	0.98485	0.0160873	0.0208535	0.440444	0.868046	-0.0238036	0.0130998	0.0692028	0.567534	0.0106726	0.0172844	0.536925	0.870463	0.0257025	0.0191132	0.178705	0.739174	0.00787739	0.0196418	0.688382	0.949454	0.0249705
184	90001574	Relative count	Maturation stages of T cell	TD DN (CD4-CD8-) %T cell	-0.0383388	0.050613	0.448757	0.877115	0.0805695	0.0373249	0.0308813	0.327761	0.0392086	0.0381626	0.304229	0.792413	0.0330776	0.031243	0.289727	0.842909	0.0350531	0.0329597	0.287549	0.878872	-0.0366455	0.0401615	0.361529	0.938631	0.0179677	0.0292777	0.539413	0.903459	0.0108436	0.029521	0.713382	0.957592	0.000588957	0.0370764	0.987326	0.997136	0.0491253	0.0220415	0.0258294	0.4391	0.0502381	0.0255206	0.0490072	0.558481	0.0268334
185	90001575	Relative count	Maturation stages of T cell	Naive CD4+ %T cell	-0.0085884	0.0419309	0.83771	0.986644	0.00755896	0.0297998	0.79976	0.943412	-0.0334427	0.0736814	0.649913	0.942632	0.023017	0.0235577	0.328546	0.874069	-0.0136931	0.0288336	0.634858	0.951643	-0.0179544	0.0314881	0.568545	0.98485	0.00936225	0.0229966	0.683924	0.945475	-0.0350454	0.0198792	0.0779146	0.581179	-0.0279622	0.0325539	0.390367	0.851602	-0.00113275	0.022499	0.959846	0.98546	0.0160531	0.0225584	0.476697	0.928342	0.0466153
186	90001576	Relative count	B cell	Transitional %B cell	-0.00259624	0.11699	0.982295	0.994083	-0.101929	0.0830289	0.219584	0.703302	0.220502	0.165439	0.182588	0.641995	-0.0780191	0.0713821	0.274404	0.828311	0.0044736	0.0829226	0.956976	0.99014	-0.0828584	0.08359	0.321565	0.934634	-0.0270098	0.0660163	0.682439	0.945475	0.00545257	0.0624967	0.930476	0.983678	0.0553754	0.0872059	0.525431	0.868982	-0.0612947	0.0515776	0.234677	0.741051	-0.0885583	0.0606502	0.144249	0.772235	0.0665989
187	90001577	Absolute count	B cell	Transitional AC	0.0432804	0.0716105	0.545587	0.925611	-0.0706182	0.0606047	0.243927	0.716107	-0.286726	0.110502	0.00946566	0.394917	0.0852808	0.0509167	0.0939523	0.68537	-0.065521	0.0445137	0.14104	0.852069	-0.0243828	0.0549859	0.65745	0.986765	-0.0549141	0.0470731	0.243384	0.801413	-0.0528373	0.0479893	0.270887	0.819711	-0.117372	0.0619371	0.0580892	0.624459	-0.0199037	0.035925	0.579555	0.927136	-0.083894	0.0361581	0.02033	0.469725	-0.0154007
188	90001578	Relative count	B cell	Transitional %lymphocyte	0.127229	0.0912412	0.163188	0.72719	-0.00756734	0.0676748	0.910967	0.982178	-0.0671984	0.155596	0.665831	0.948382	0.0259653	0.0610855	0.670789	0.958191	-0.068244	0.0662709	0.303117	0.878872	0.0472343	0.0710906	0.506419	0.98485	0.07764	0.0589338	0.187701	0.757179	0.0194254	0.05331	0.71557	0.957592	0.0517423	0.0672654	0.441759	0.853269	-0.0294403	0.042574	0.489246	0.896574	-0.00182106	0.0455696	0.968123	0.99767	0.0471531
189	90001579	Absolute count	Monocyte	CD14- CD16+ monocyte AC	0.0630177	0.0658746	0.338754	0.821945	-0.0109541	0.0490666	0.823342	0.94484	0.0599136	0.0997015	0.547886	0.925181	0.0269677	0.0313649	0.389897	0.886641	-0.0162836	0.0443422	0.71345	0.955816	0.071423	0.0532507	0.179836	0.875077	-0.0163038	0.0386651	0.673268	0.941031	-0.033326	0.0396717	0.400883	0.883345	-0.0128555	0.0484513	0.790757	0.939216	-0.0330678	0.0288408	0.251562	0.741051	-0.117454	0.0330412	0.000378316	0.0609096	0.0332253
190	90001580	Absolute count	Monocyte	CD14+ CD16+ monocyte AC	0.111342	0.0509691	0.0289252	0.432815	-0.0173152	0.0404284	0.668437	0.923792	-0.106837	0.0685061	0.118873	0.605006	0.0264339	0.0313408	0.398985	0.886641	-0.0171103	0.0277696	0.537795	0.922836	-0.0347083	0.0400761	0.386458	0.938631	-0.0262122	0.0241419	0.277588	0.807605	-0.0203663	0.0284239	0.47367	0.923431	0.0395517	0.0345063	0.251705	0.796544	0.00725376	0.0207083	0.726127	0.933256	-0.0474051	0.0241507	0.0496597	0.558481	0.0339144
191	90001581	Absolute count	Monocyte	CD14- CD16- AC	0.0176397	0.0330968	0.594053	0.940811	-0.0464218	0.0222692	0.0371084	0.347486	0.0428733	0.0493621	0.385094	0.851906	0.0141791	0.0180659	0.432539	0.892881	0.00258928	0.0181584	0.886611	0.983857	-0.000976933	0.0217989	0.964254	0.99861	-0.000768044	0.0174735	0.96494	0.987416	0.0224299	0.0167138	0.179596	0.738391	0.0212391	0.0217939	0.329785	0.846034	0.00663461	0.0119621	0.579145	0.927136	0.00726698	0.0160904	0.651533	0.931883	0.0356467
192	90001582	Absolute count	Monocyte	CD14+ CD16- monocyte AC	0.0255117	0.0580103	0.660097	0.952488	0.0351302	0.0395546	0.374463	0.809847	0.0915906	0.0870397	0.292669	0.786548	-0.0255248	0.0268693	0.342131	0.885197	-0.00733986	0.0363889	0.840147	0.976818	-0.0454481	0.055198	0.410301	0.938631	0.0163518	0.0248469	0.510472	0.903459	-0.0177636	0.0250692	0.478582	0.923431	0.0304946	0.0399386	0.445143	0.853269	-0.0106904	0.0170224	0.529993	0.920249	-1.68186e-05	0.029301	0.999542	0.999542	-0.0455668
193	90001583	Absolute count	Monocyte	Monocyte AC	-0.00182915	0.0523669	0.972136	0.994083	0.0262556	0.0370953	0.479077	0.8586	0.0721493	0.0768548	0.347847	0.814987	0.0041985	0.0297482	0.887763	0.980295	-0.0203598	0.0315046	0.518117	0.903214	0.00579878	0.0311453	0.8523	0.99861	0.029865	0.0283215	0.291655	0.811403	0.00531746	0.0326275	0.870538	0.968668	0.0123538	0.0356122	0.728668	0.931172	-0.00662385	0.0152078	0.663158	0.927136	0.0140813	0.0261408	0.590114	0.928342	-0.0816281
194	90001584	Relative count	Monocyte	CD14- CD16+ monocyte %monocyte	-0.0754121	0.337082	0.822975	0.986644	-0.192214	0.223133	0.389002	0.818053	0.00288717	0.522627	0.995592	0.999581	0.222292	0.186896	0.234286	0.814554	-0.211458	0.221517	0.339785	0.878872	-0.0500633	0.297064	0.866169	0.99861	-0.0868971	0.181648	0.632379	0.924609	-0.170608	0.175399	0.33071	0.863482	0.000559546	0.29315	0.998477	0.999169	-0.101865	0.152306	0.503613	0.9001	-0.0384345	0.160648	0.810914	0.961361	0.0741916
195	90001585	Relative count	Monocyte	CD14+ CD16+ monocyte %monocyte	0.0398066	0.0431529	0.356292	0.821945	-0.0287443	0.0347536	0.408187	0.827709	-0.0895579	0.064764	0.166715	0.631134	0.0211324	0.0273095	0.439043	0.901519	-0.0181506	0.0258	0.481737	0.895763	-0.0152887	0.0343552	0.656305	0.986765	-0.0534498	0.0229676	0.0199559	0.57411	-0.01987	0.0255293	0.436378	0.923431	-0.00487342	0.0298408	0.870271	0.955984	-0.00611491	0.0184758	0.740668	0.933497	-0.0644044	0.0217771	0.00310204	0.251955	-0.0395327
196	90001586	Relative count	Monocyte	CD14+ CD16- monocyte %monocyte	-0.0309143	0.0337368	0.35949	0.821945	0.0293769	0.0363965	0.419589	0.827709	-0.0358373	0.0842977	0.670744	0.948382	0.0351475	0.0196927	0.0742942	0.678044	0.0191175	0.0279803	0.49445	0.895763	0.0221254	0.0219785	0.314086	0.933321	0.0199488	0.0164215	0.224444	0.785019	0.0391507	0.0202061	0.0526763	0.520626	-0.0139929	0.0268995	0.602929	0.906231	0.0196952	0.0150265	0.18996	0.739174	0.0163521	0.0162989	0.315732	0.879354	-0.0239186
197	90001587	Relative count	Monocyte	CD16+ monocyte %monocyte	0.0966226	0.0652258	0.138512	0.693509	-0.0597201	0.0464052	0.19812	0.676755	0.0861546	0.107188	0.421528	0.878932	-0.0378758	0.0428429	0.376663	0.886641	-0.0470293	0.0453504	0.299726	0.878872	-0.0709542	0.0559617	0.204831	0.89126	-0.0823673	0.0353754	0.019892	0.57411	-0.0921258	0.0366123	0.0118609	0.307578	0.0299914	0.046556	0.519446	0.86831	-0.0403776	0.0284792	0.156252	0.734115	-0.0560785	0.0333068	0.0922401	0.654636	-0.0608512
198	90001588	Relative count	TBNK	T/B	-0.0274524	0.0634686	0.665352	0.952488	-0.0858611	0.0431991	0.0468596	0.40779	0.216922	0.0950865	0.0225297	0.470548	0.0178172	0.0372349	0.632288	0.954049	-0.0567801	0.0376703	0.131736	0.849196	-0.0551543	0.0487	0.257411	0.906046	-0.0502447	0.0333096	0.131449	0.723559	0.0401268	0.0337958	0.235097	0.799331	0.0416752	0.045801	0.362866	0.851602	-0.0134482	0.0261279	0.606758	0.927136	-0.042651	0.0325141	0.189597	0.795566	-0.163905
199	90001589	Relative count	TBNK	CD4/CD8br	0.307008	0.127923	0.0163976	0.358493	-0.0761867	0.0733516	0.298967	0.761779	0.153969	0.112607	0.171526	0.633262	-0.0506549	0.0490557	0.301792	0.858404	-0.0492248	0.0668903	0.46179	0.895763	0.0605835	0.0680204	0.373108	0.938631	-0.0157839	0.0451986	0.72693	0.951013	-0.0347702	0.031551	0.270448	0.819711	0.213424	0.0746866	0.00426873	0.347119	-0.0759229	0.0368885	0.0395736	0.531439	-0.0147151	0.0521987	0.778016	0.954245	-0.253022
200	90001590	Absolute count	TBNK	CD4+ AC	-0.018522	0.0650566	0.77587	0.986644	0.0114628	0.0548484	0.834456	0.950681	0.128453	0.0988693	0.193868	0.644171	0.0218484	0.0561727	0.697312	0.95929	0.0855686	0.0551648	0.120867	0.833529	0.0482421	0.0588833	0.412624	0.939652	0.00885751	0.0410701	0.829246	0.967733	-0.0248308	0.038425	0.51814	0.923622	0.022938	0.0556729	0.68033	0.931172	-0.0205284	0.0349043	0.556441	0.927136	0.00980303	0.042628	0.818117	0.961361	0.00340399
201	90001591	Relative count	TBNK	CD4+ %T cell	0.123697	0.075492	0.101309	0.609972	-0.0771375	0.0564574	0.171846	0.650879	0.137455	0.107414	0.200659	0.66073	-0.0466621	0.0405226	0.249523	0.817943	-0.0389873	0.042472	0.358643	0.878872	0.0619857	0.0566375	0.273767	0.906046	-0.0720389	0.0423939	0.0892675	0.702864	0.0369923	0.042183	0.380514	0.883345	0.108304	0.0642408	0.0918143	0.648901	-0.0654393	0.0365121	0.0730906	0.613442	-0.0691175	0.0406746	0.0892663	0.652536	-0.104563
202	90001592	Absolute count	TBNK	CD8br AC	-0.0375924	0.0378234	0.320275	0.818535	0.000664468	0.0354738	0.985056	0.995662	-0.156359	0.0732074	0.0326923	0.513903	-0.00469438	0.0266981	0.860426	0.980295	0.010058	0.0226213	0.656592	0.955816	-0.00816914	0.0371832	0.826105	0.99861	0.0151807	0.0282648	0.591207	0.909836	-0.038958	0.0306597	0.20385	0.772096	-0.0472625	0.0338208	0.162282	0.731592	0.0363983	0.0178524	0.0414654	0.531439	0.023009	0.0222498	0.301079	0.876655	-0.024107
203	90001593	Relative count	TBNK	CD8br %T cell	-0.195711	0.0620847	0.00161979	0.107643	-0.0131802	0.0503652	0.793559	0.943412	-0.114424	0.0955031	0.230872	0.703223	-0.0190104	0.0371968	0.609297	0.947881	-0.0727681	0.0406984	0.0737784	0.793117	-0.0160484	0.0491749	0.744158	0.986765	0.00732419	0.0385659	0.849377	0.967733	-0.00600643	0.0350914	0.864094	0.968668	-0.0650578	0.0440423	0.139631	0.70565	0.0107025	0.0272226	0.69421	0.927136	-0.0356721	0.0285615	0.21168	0.81441	0.0810171
204	90001594	Absolute count	TBNK	DP (CD4+CD8+) AC	0.05034	0.0820425	0.53949	0.925458	0.0181861	0.0546595	0.739348	0.932008	-0.17277	0.134633	0.199398	0.659547	0.0589843	0.048609	0.22496	0.81454	-0.0615931	0.0511391	0.228426	0.878872	-0.0541911	0.0647093	0.402337	0.938631	0.0115014	0.0480187	0.810702	0.967733	0.00308043	0.0473745	0.948156	0.983678	-0.0245656	0.0602316	0.683382	0.931172	0.0308129	0.0337126	0.360724	0.799058	0.0142263	0.0437023	0.744781	0.949454	0.0118519
205	90001595	Relative count	TBNK	DP (CD4+CD8+) %T cell	0.145681	0.0791246	0.065598	0.532801	0.0224495	0.0508636	0.658947	0.923792	-0.263581	0.126545	0.0372597	0.513903	-0.046416	0.0473796	0.327253	0.874069	-0.0357068	0.0468154	0.445633	0.879458	-0.0291326	0.0579501	0.615162	0.986765	-0.00895878	0.0391433	0.818969	0.967733	0.0138523	0.0410752	0.735935	0.957592	-0.0162568	0.0503249	0.746668	0.931172	-0.00491991	0.0267723	0.854195	0.950488	-0.0124848	0.0379846	0.742398	0.949454	-0.0525947
206	90001596	Absolute count	TBNK	CD8dim AC	-0.0813862	0.0714931	0.254962	0.793131	0.0365588	0.0408353	0.37064	0.809847	-0.049106	0.0800791	0.539731	0.925181	0.00727395	0.0427405	0.864862	0.980295	-0.00324442	0.0454036	0.943034	0.989685	-0.0585346	0.0516385	0.256985	0.906046	0.0296932	0.030019	0.322592	0.827419	-0.0721074	0.0422371	0.0877841	0.611145	-0.0227659	0.0421253	0.588898	0.901366	0.0240999	0.0241832	0.318979	0.792415	-0.000182563	0.0288543	0.994952	0.99767	-0.0544309
207	90001597	Relative count	TBNK	CD8dim %T cell	-0.00105902	0.0776147	0.989114	0.994083	0.00446294	0.0490962	0.92757	0.985391	-0.0453496	0.104624	0.664687	0.948382	0.0608708	0.0474895	0.199923	0.808768	-0.0242973	0.0466144	0.6022	0.951233	0.0144035	0.0560953	0.797358	0.99861	0.00993808	0.0365304	0.785584	0.9608	-0.0958336	0.0417489	0.0217058	0.417551	-0.0226674	0.0517649	0.661465	0.931172	0.0377642	0.0313676	0.228619	0.741051	0.0323754	0.0331593	0.328886	0.883882	0.160567
208	90001598	Absolute count	TBNK	DN (CD4-CD8-) AC	0.0214649	0.0658763	0.744548	0.983407	0.00341141	0.060113	0.954744	0.995505	0.0881622	0.0980682	0.368658	0.834686	0.00376741	0.0433511	0.930747	0.989676	0.0220029	0.0431579	0.610175	0.951233	0.0310345	0.0466766	0.506125	0.98485	-0.0365003	0.0427788	0.39353	0.843607	0.016857	0.0462915	0.715747	0.957592	0.0319455	0.047832	0.504217	0.859167	0.0364466	0.0311727	0.242329	0.741051	0.0339946	0.0421814	0.420292	0.911542	0.0906788
209	90001599	Relative count	TBNK	DN (CD4-CD8-) %T cell	-0.00708436	0.091716	0.938431	0.986644	0.0285006	0.0704548	0.685828	0.926692	0.127723	0.134837	0.343517	0.807676	0.0102464	0.052895	0.846401	0.980295	-0.0359775	0.0549399	0.512563	0.902375	-0.211794	0.072455	0.00346554	0.281479	-0.0402839	0.0528766	0.446152	0.868046	0.0552551	0.0418085	0.186294	0.744159	0.0579006	0.051448	0.260411	0.796544	-0.027152	0.037946	0.474274	0.888959	0.00951003	0.043539	0.827097	0.961361	-0.00283961
210	90001600	Absolute count	TBNK	Leukocyte AC	0.0242887	0.0366899	0.507972	0.911781	-0.0320625	0.0274512	0.242813	0.716107	-0.0138011	0.0534533	0.796261	0.969778	0.00994998	0.0201377	0.621238	0.952044	0.0254165	0.0178456	0.154375	0.868802	0.00489703	0.0243765	0.840784	0.99861	-0.00445977	0.0197209	0.821089	0.967733	-0.0137184	0.020633	0.506128	0.923431	0.0024208	0.0249087	0.922578	0.978196	0.0041297	0.0129404	0.749626	0.939893	0.0281015	0.0185666	0.130138	0.742288	-0.0203762
211	90001601	Absolute count	TBNK	Lymphocyte AC	0.166198	0.0885863	0.0606391	0.521138	0.0919583	0.0702465	0.190507	0.669523	-0.164745	0.136371	0.22702	0.703223	-0.0302021	0.0496929	0.543337	0.92834	-0.00770623	0.053793	0.886087	0.983857	0.0212158	0.0827484	0.79765	0.99861	0.0702071	0.0465824	0.13177	0.723559	0.0815696	0.0572243	0.154031	0.723597	0.0194731	0.0584333	0.738943	0.931172	0.0432808	0.0365435	0.236269	0.741051	0.0588823	0.0396446	0.137477	0.772235	0.0163974
212	90001602	Relative count	TBNK	Lymphocyte %leukocyte	-0.0574827	0.0617804	0.352145	0.821945	0.129553	0.0520909	0.0128803	0.194596	-0.0980707	0.100374	0.328544	0.800552	-0.000125374	0.0362175	0.997238	0.998949	-0.00974428	0.0559491	0.861737	0.979673	-0.120932	0.0518264	0.0196265	0.512392	0.0446167	0.0434117	0.304064	0.819688	0.0130834	0.0454791	0.773592	0.957592	-0.0148356	0.0504537	0.768724	0.93604	0.0289322	0.0312821	0.355028	0.797792	0.0114921	0.0288423	0.690302	0.949454	0.17458
213	90001603	Absolute count	TBNK	T cell AC	0.0423993	0.0763036	0.578439	0.940811	0.0954517	0.0552521	0.084066	0.497019	0.208191	0.143521	0.146892	0.622545	0.0176901	0.041626	0.670854	0.958191	0.00480713	0.0522329	0.926672	0.986285	0.0041114	0.0528041	0.937938	0.99861	0.0375221	0.0506651	0.458942	0.868046	0.10815	0.0436251	0.0131725	0.32097	0.00652631	0.0521366	0.900383	0.976529	0.00921064	0.0340231	0.786608	0.944285	0.0508429	0.0379141	0.179919	0.793771	-0.0533574
214	90001604	Relative count	TBNK	T cell %lymphocyte	-0.0341087	0.0785751	0.664223	0.952488	0.0197943	0.0524046	0.705638	0.929502	-0.0979217	0.0927494	0.291075	0.786548	0.0620271	0.0442257	0.160762	0.748515	0.0747151	0.0457377	0.102352	0.804185	-0.000192235	0.0439931	0.996514	0.99861	-0.0179428	0.0303144	0.553923	0.903459	0.0268862	0.0413312	0.515365	0.923622	-0.0326695	0.0548652	0.551543	0.874572	0.0316015	0.0304196	0.298872	0.758595	0.0351789	0.0419937	0.402188	0.908398	-0.0113788
215	90001605	Relative count	TBNK	T cell %leukocyte	-0.0870611	0.0439509	0.0476055	0.471196	0.0554528	0.0320464	0.0835599	0.497019	0.022485	0.0666546	0.735863	0.964612	-0.0230438	0.0366489	0.529497	0.925987	-0.0337154	0.0392224	0.390012	0.878872	-0.0213925	0.0330494	0.517444	0.98485	0.0420399	0.0233608	0.0719244	0.683726	-0.0197549	0.0245772	0.421518	0.902043	-0.032142	0.0339119	0.343227	0.849978	-0.0199083	0.0181952	0.273889	0.752543	-0.0278435	0.022464	0.215171	0.814972	0.103325
216	90001606	Relative count	TBNK	CD4+ %leukocyte	-0.02108	0.117467	0.857581	0.986644	0.0443744	0.07975	0.577925	0.898858	0.0308366	0.165875	0.852521	0.969807	0.00158997	0.0736	0.982765	0.998949	-0.0653161	0.0703423	0.353124	0.878872	0.0346936	0.0840443	0.679752	0.986765	0.139089	0.0627704	0.0267028	0.57411	-0.00201594	0.0654839	0.975441	0.990343	-0.035216	0.0848323	0.678051	0.931172	0.00237281	0.0514195	0.963194	0.986307	0.0510939	0.0519371	0.32523	0.883882	0.113595
217	90001607	Relative count	TBNK	CD8br %leukocyte	-0.122612	0.0608916	0.0440499	0.460007	0.0203735	0.0466169	0.662082	0.923792	0.0409232	0.0987287	0.678507	0.950351	0.0366065	0.0328823	0.265598	0.828311	-0.0310013	0.0338123	0.359215	0.878872	0.00835587	0.0433812	0.847261	0.99861	0.0237068	0.0364998	0.516012	0.903459	-0.00833433	0.0364278	0.819032	0.957592	-0.032319	0.0451027	0.473642	0.853269	0.0567774	0.0251299	0.0238612	0.4391	-0.00886278	0.0299016	0.766926	0.949454	0.155199
218	90001608	Relative count	TBNK	DP (CD4+CD8+) %leukocyte	0.0373661	0.0751857	0.6192	0.952488	0.0269	0.0551744	0.625872	0.912205	-0.0264364	0.122263	0.828811	0.969778	-0.0269805	0.0459773	0.557323	0.931016	-0.124063	0.0490277	0.0113913	0.465787	-0.0735761	0.0645987	0.254715	0.906046	0.0258523	0.0427645	0.545492	0.903459	0.00284496	0.0438809	0.948306	0.983678	-0.0439204	0.0548789	0.423528	0.853269	-0.0086474	0.0291006	0.766348	0.943633	-0.018521	0.0411565	0.652701	0.931883	0.0848763
219	90001609	Absolute count	TBNK	CD4+ CD8dim AC	0.0261002	0.0756565	0.730107	0.983407	-0.0140295	0.0535616	0.793374	0.943412	-0.108622	0.112769	0.335433	0.806195	0.0624243	0.0369229	0.0909006	0.678044	0.00565068	0.041687	0.892177	0.986218	-0.0947741	0.0550137	0.0849361	0.764133	-0.0224645	0.033394	0.501132	0.900068	0.0160862	0.0395149	0.68394	0.957592	-0.0417143	0.0506995	0.410635	0.853269	0.040764	0.0292312	0.163156	0.734115	0.00677322	0.0378665	0.858039	0.975352	-0.0989714
220	90001610	Relative count	TBNK	CD4+ CD8dim %lymphocyte	0.0485965	0.068252	0.476455	0.902955	-0.0279303	0.0470463	0.552728	0.890199	0.0353011	0.118279	0.765355	0.964612	0.110446	0.0462194	0.0168662	0.492958	0.0669963	0.0496675	0.17737	0.868802	0.0316232	0.0650444	0.626841	0.986765	0.0374514	0.0404358	0.354345	0.843607	0.0132185	0.0421767	0.753971	0.957592	-0.077037	0.0506033	0.127916	0.683822	0.0346116	0.027532	0.208703	0.741051	0.0357717	0.037503	0.340166	0.893477	0.105317
221	90001611	Relative count	TBNK	CD4+ CD8dim %leukocyte	0.0279792	0.0706643	0.692146	0.962298	-0.0234912	0.0510171	0.645188	0.917258	-0.0787902	0.111475	0.479694	0.906289	0.140702	0.0488454	0.00396967	0.322425	-0.00903549	0.0473254	0.848586	0.976818	0.0112486	0.0658288	0.864321	0.99861	0.018245	0.0412997	0.658655	0.933094	0.0395626	0.0410192	0.334801	0.863482	-0.0625067	0.0497305	0.208787	0.787746	0.0738627	0.0316629	0.0196596	0.4391	-0.000794892	0.03799	0.983307	0.99767	0.101055
222	90001612	Relative count	TBNK	CD8dim %leukocyte	-0.0144094	0.0888311	0.871139	0.986644	0.00840836	0.0549647	0.878416	0.962702	0.0796351	0.0988734	0.420574	0.878932	0.0890238	0.0479748	0.0635056	0.653839	0.0184931	0.0527576	0.725941	0.959607	-0.103638	0.0513006	0.0433613	0.667338	0.0388866	0.0415909	0.349799	0.843607	-0.0636265	0.0360694	0.077732	0.581179	0.0143327	0.0564544	0.799587	0.939216	0.0874664	0.0299872	0.00353652	0.262102	0.0416241	0.0313289	0.183975	0.793771	-0.0462508
223	90001613	Relative count	TBNK	DN (CD4-CD8-) %leukocyte	-0.0334442	0.0522432	0.522066	0.917389	0.03576	0.0372308	0.336806	0.802845	-0.0660508	0.109611	0.54678	0.925181	0.0217216	0.0424402	0.60878	0.947881	0.0393853	0.049371	0.425021	0.878872	-0.0591987	0.0401425	0.140289	0.831227	-0.0377801	0.0464823	0.416341	0.854398	0.0169871	0.0406074	0.67571	0.957592	-0.017357	0.0532652	0.74453	0.931172	-0.0173539	0.0212001	0.413027	0.855306	0.0493791	0.0263999	0.0614249	0.602716	0.172461
224	90001614	Relative count	TBNK	CD8br and CD8dim %leukocyte	-0.122454	0.0710501	0.0848013	0.584809	0.017384	0.0532814	0.744222	0.932008	-0.1166	0.0892269	0.191286	0.642713	-0.00573145	0.0398004	0.885497	0.980295	-0.0174992	0.0368076	0.634486	0.951643	-0.0122959	0.0445297	0.78245	0.99861	0.0385043	0.0451053	0.393297	0.843607	0.0130938	0.0411549	0.750364	0.957592	-0.0494766	0.0477048	0.29967	0.82353	0.0436062	0.0281456	0.121308	0.714642	-0.0329141	0.0346228	0.341783	0.893477	0.0841202
225	90001615	Absolute count	TBNK	TCRgd AC	0.0590824	0.0843747	0.483779	0.904262	0.00736534	0.054503	0.892504	0.972716	-0.107093	0.131047	0.413808	0.878932	0.0372243	0.0399513	0.351469	0.886641	-0.00588791	0.0410011	0.885813	0.983857	-0.00177017	0.0832875	0.983043	0.99861	0.0252837	0.0401078	0.528437	0.903459	-0.00982295	0.0376753	0.794303	0.957592	-0.0444113	0.0479757	0.3546	0.851602	0.0174749	0.0258947	0.499774	0.89984	0.0436299	0.0492617	0.375792	0.90363	0.075267
226	90001616	Relative count	TBNK	TCRgd %T cell	-0.0707937	0.0633873	0.264062	0.793803	-0.0427947	0.0584794	0.464296	0.85072	0.125484	0.110559	0.256377	0.731219	0.000376629	0.0375639	0.992	0.998949	-0.00828604	0.0390351	0.831895	0.976818	-0.0782445	0.0472268	0.0975639	0.792436	-0.0306876	0.0453648	0.498746	0.897989	-0.0895261	0.0350652	0.010676	0.289043	-0.0104246	0.0314004	0.739898	0.931172	-0.00429073	0.0258676	0.868257	0.950488	-0.0513462	0.0407071	0.20718	0.81441	-0.17125
227	90001617	Relative count	TBNK	TCRgd %lymphocyte	-0.0367078	0.0436128	0.399971	0.854908	-0.0374168	0.0325012	0.249633	0.72473	0.0528253	0.093533	0.572225	0.92798	-0.0231777	0.0269934	0.390537	0.886641	-0.00263264	0.0276981	0.924277	0.986285	-0.0385183	0.0330502	0.243837	0.906046	-0.051008	0.0415282	0.219344	0.778351	-0.0181448	0.0250418	0.468709	0.923431	-0.0230453	0.0271658	0.39626	0.851959	-0.0103322	0.0151203	0.494398	0.898686	-0.0295249	0.0232454	0.204035	0.810595	-0.0712849
228	90001618	Absolute count	TBNK	HLA DR+ T cell AC	0.0114986	0.0436174	0.79207	0.986644	-0.0340243	0.0349236	0.329934	0.798614	-0.14647	0.0724688	0.043265	0.529832	0.0344594	0.0245341	0.160155	0.748515	0.0362693	0.0300931	0.228112	0.878872	-0.0119969	0.0370683	0.746209	0.986765	-0.0338719	0.0259238	0.191351	0.757179	-0.0173923	0.0242487	0.473221	0.923431	-0.043304	0.0350653	0.216848	0.787746	0.00244418	0.0172763	0.887494	0.958284	-0.0146157	0.0216081	0.498787	0.928342	-0.0647421
229	90001619	Relative count	TBNK	HLA DR+ T cell%T cell	-0.0630093	0.0364238	0.0836489	0.584809	-0.00586707	0.0246955	0.81221	0.943412	-0.0331743	0.0589801	0.573799	0.92798	-0.00840045	0.0298936	0.778701	0.974706	0.0379694	0.025051	0.1296	0.849196	0.00297906	0.0304321	0.922018	0.99861	0.00540284	0.0188803	0.774754	0.9608	-0.013321	0.0200556	0.506561	0.923431	-0.016496	0.0250269	0.509812	0.862667	-0.0143647	0.017796	0.419559	0.863937	0.00533947	0.0204671	0.794185	0.961361	-0.0178181
230	90001620	Relative count	TBNK	HLA DR+ T cell%lymphocyte	-0.0530959	0.0406264	0.191236	0.7498	-0.0686929	0.0360181	0.0564977	0.43	-0.0175985	0.0723728	0.807878	0.969778	-0.020011	0.0292799	0.494331	0.915887	0.0341466	0.0295335	0.247601	0.878872	0.0148176	0.0342394	0.665186	0.986765	-0.0192692	0.0234454	0.411146	0.854398	-0.00707665	0.0257622	0.783553	0.957592	-0.00747062	0.0330539	0.821191	0.945897	-0.00155438	0.0187196	0.933824	0.975083	-0.00376231	0.0220007	0.864217	0.977933	0.0260219
231	90001621	Absolute count	TBNK	NKT AC	-0.0915553	0.0557295	0.100413	0.609972	0.000212015	0.0422873	0.996	0.997364	-0.0940868	0.0927227	0.310243	0.79757	0.0344084	0.0353241	0.330018	0.874069	0.0345605	0.0366583	0.345796	0.878872	-0.016978	0.0446559	0.703801	0.986765	0.00618348	0.0314991	0.84437	0.967733	-0.0271425	0.0367171	0.459766	0.923431	-0.0345162	0.0430952	0.423173	0.853269	0.0175981	0.0244169	0.471072	0.88751	0.0183754	0.029464	0.532854	0.928342	-0.0994123
232	90001622	Relative count	TBNK	NKT %T cell	-0.0698258	0.0568821	0.219614	0.762246	-0.0373791	0.0457539	0.413952	0.827709	-0.0154444	0.0966449	0.873034	0.978678	0.090546	0.0346956	0.00906155	0.492958	0.00911634	0.0398161	0.818899	0.976818	-0.022735	0.0488252	0.641472	0.986765	-0.0349044	0.0347972	0.315823	0.821187	-0.0691273	0.0373893	0.0644788	0.567534	-0.0309751	0.0407018	0.446642	0.853269	0.0333138	0.023771	0.161081	0.734115	-0.0168833	0.0323352	0.601578	0.928342	-0.016094
233	90001623	Relative count	TBNK	NKT %lymphocyte	-0.0928606	0.0534124	0.0821126	0.584809	0.0013199	0.0470926	0.97764	0.995662	-0.0293726	0.0976326	0.76353	0.964612	0.0671373	0.0419767	0.109733	0.730862	0.00207768	0.0384072	0.956859	0.99014	-0.017145	0.0510398	0.736935	0.986765	-0.0292025	0.0364343	0.422835	0.85859	-0.0227604	0.0324621	0.483218	0.923431	-0.0381425	0.0476165	0.423111	0.853269	0.0157661	0.0292716	0.590154	0.927136	-0.0121354	0.0337229	0.718954	0.949454	-0.0191248
234	90001624	Absolute count	TBNK	HLA DR+ CD4+ AC	-0.00610513	0.044255	0.890277	0.986644	0.0236914	0.0298643	0.427601	0.827709	0.0303209	0.0916531	0.740778	0.964612	0.000469522	0.0289563	0.987063	0.998949	0.0342429	0.0298478	0.251278	0.878872	-0.0206455	0.0339291	0.542863	0.98485	0.0044457	0.0257187	0.862762	0.970276	0.00850901	0.0263028	0.746315	0.957592	0.0371547	0.0319628	0.245058	0.792645	0.0263562	0.0206849	0.2026	0.739174	-0.0174531	0.0310558	0.574122	0.928342	0.0681731
235	90001625	Relative count	TBNK	HLA DR+ CD4+ %T cell	-0.0700604	0.0782849	0.370819	0.824286	0.108763	0.0506705	0.0318345	0.327761	-0.0174172	0.118884	0.883522	0.978678	-0.0119837	0.0428252	0.77961	0.974706	0.0365836	0.0468084	0.434473	0.878872	-0.00544359	0.0741753	0.941497	0.99861	0.0209938	0.0462269	0.649723	0.927632	-0.0126513	0.0471845	0.788604	0.957592	0.0204378	0.0496324	0.680498	0.931172	0.00753653	0.0312405	0.809367	0.950488	-0.0223414	0.0355388	0.52958	0.928342	-0.0249977
236	90001626	Relative count	TBNK	HLA DR+ CD4+ %lymphocyte	-0.201214	0.10897	0.064819	0.532801	0.0206216	0.0739973	0.78049	0.939931	-0.122733	0.156292	0.432289	0.885248	0.006882	0.0572822	0.904371	0.988416	0.027213	0.0563281	0.629013	0.951233	-0.0684736	0.0810865	0.398417	0.938631	-0.060288	0.0511256	0.238313	0.799112	-0.0633911	0.0494581	0.199944	0.764578	-0.0195797	0.0751188	0.794363	0.939216	-0.00756551	0.0403374	0.851225	0.950488	-0.0491383	0.0535438	0.358764	0.894068	-0.047628
237	90001627	Absolute count	TBNK	HLA DR+ CD8br AC	0.00758304	0.0457599	0.868382	0.986644	0.0202258	0.0399132	0.612334	0.911288	0.00526658	0.07766	0.945932	0.992935	0.0334326	0.0302664	0.269329	0.828311	0.0299278	0.0273769	0.274316	0.878872	-0.00045886	0.0404579	0.990951	0.99861	0.000999797	0.0219045	0.963594	0.987416	-0.0173492	0.0296216	0.558081	0.927613	0.0112039	0.032339	0.729003	0.931172	0.0297499	0.0211834	0.160201	0.734115	-0.0132452	0.0235792	0.574298	0.928342	-0.113726
238	90001628	Relative count	TBNK	HLA DR+ CD8br %T cell	-0.0244051	0.0413921	0.555454	0.932245	-0.0108069	0.0287457	0.706955	0.929502	-0.0304435	0.0641982	0.635349	0.936371	-0.0110677	0.0248354	0.655856	0.958191	0.0267567	0.0239748	0.264406	0.878872	0.0319951	0.0330604	0.333156	0.934634	-0.00857597	0.0185913	0.644591	0.924609	0.027655	0.0231496	0.232236	0.797663	-0.00161038	0.0265789	0.951687	0.983971	-0.0091327	0.0167388	0.58534	0.927136	-0.0169529	0.0228613	0.458358	0.922149	-0.0543197
239	90001629	Relative count	TBNK	HLA DR+ CD8br %lymphocyte	-0.0318322	0.0441301	0.47071	0.898404	-0.0299623	0.0340159	0.378408	0.809847	-0.0272592	0.0753269	0.717443	0.964012	-0.00224319	0.0307799	0.941903	0.992646	0.0237874	0.0296237	0.421984	0.878872	0.0370454	0.039743	0.351273	0.934634	-0.0283842	0.0257914	0.271101	0.807605	0.0120749	0.0252052	0.631893	0.95324	0.0021307	0.0318313	0.946632	0.983971	-0.00667374	0.0179655	0.710283	0.927173	-0.0318884	0.0239845	0.183671	0.793771	-0.0283326
240	90001630	Absolute count	TBNK	CD8br NKT AC	-0.0174948	0.0678557	0.796543	0.986644	0.143378	0.0512886	0.0051818	0.14349	-0.00956144	0.131083	0.941852	0.992935	0.0882111	0.0493173	0.0736723	0.678044	0.0701764	0.0521372	0.178305	0.868802	0.0243334	0.0548873	0.657524	0.986765	0.0498331	0.0404514	0.217976	0.777272	-0.037636	0.0525681	0.474024	0.923431	-0.0533849	0.0525896	0.310048	0.836328	0.0803723	0.0362261	0.0265121	0.440463	0.0775376	0.040367	0.0547547	0.588613	0.0165886
241	90001631	Relative count	TBNK	CD8br NKT %T cell	0.0797213	0.0663213	0.229346	0.762848	0.0563021	0.0626563	0.368873	0.809847	0.206397	0.113917	0.0700146	0.575978	0.0512864	0.046218	0.267145	0.828311	0.0906831	0.0539256	0.0926397	0.804185	0.0351658	0.0545544	0.519186	0.98485	0.00192644	0.0382014	0.959781	0.987416	-0.0351532	0.0431939	0.415733	0.896462	0.0783031	0.0471868	0.0970291	0.648901	0.0458629	0.0325692	0.159082	0.734115	0.0334008	0.0352004	0.342683	0.893477	-0.0951316
242	90001632	Relative count	TBNK	CD8br NKT %lymphocyte	0.0642501	0.0658116	0.328929	0.818535	0.0996857	0.0583331	0.0874688	0.497019	0.0123783	0.104795	0.905973	0.984494	0.0676495	0.0453001	0.135342	0.748515	0.106324	0.0490734	0.030263	0.616426	0.0143206	0.0526263	0.78553	0.99861	0.0103722	0.0376448	0.78291	0.9608	-0.0094113	0.0432669	0.827805	0.963576	0.0296407	0.0473325	0.531169	0.870463	0.0701058	0.0299605	0.0192867	0.4391	0.0345994	0.034806	0.320191	0.879923	-0.0536844
243	90001633	Absolute count	TBNK	CD8dim NKT AC	-0.0780311	0.0619521	0.207835	0.757387	-0.0208077	0.0425278	0.624648	0.912205	-0.0363489	0.0946431	0.700932	0.964012	0.0832057	0.0386026	0.0311273	0.568852	-0.0180537	0.0393481	0.646363	0.951643	-0.120146	0.0513548	0.0193079	0.512392	-0.0448984	0.028932	0.120696	0.717305	-0.104779	0.0327542	0.00137925	0.135818	-0.0473077	0.045061	0.293783	0.82049	0.0659945	0.0267633	0.0136685	0.41632	0.00354669	0.0311088	0.90923	0.988182	0.0569549
244	90001634	Relative count	TBNK	CD8dim NKT %T cell	-0.0564176	0.0620443	0.363185	0.821945	-0.0135974	0.0419542	0.745861	0.932008	-0.0315669	0.09138	0.729759	0.964612	0.0639653	0.0373257	0.0865831	0.678044	-0.0311927	0.0377041	0.408066	0.878872	-0.0444691	0.0552996	0.421311	0.943767	-0.0440263	0.0294125	0.13443	0.723559	-0.0508308	0.0343769	0.139238	0.706187	-0.0269942	0.0423477	0.523837	0.86831	0.0308895	0.0238807	0.195842	0.739174	0.0164796	0.0285291	0.563507	0.928342	0.163309
245	90001635	Relative count	TBNK	CD8dim NKT %lymphocyte	-0.0843268	0.0558582	0.131131	0.682172	0.000768286	0.0399302	0.984649	0.995662	-0.0899445	0.085026	0.290125	0.786548	0.0758028	0.0358693	0.0345746	0.587769	-0.0292225	0.0356133	0.411902	0.878872	-0.00113164	0.0429825	0.978996	0.99861	0.00581836	0.0298733	0.845575	0.967733	-0.0924637	0.0309341	0.00279841	0.146117	-0.0593215	0.0395611	0.133746	0.697632	0.0376299	0.0236764	0.111983	0.687897	0.0157445	0.02684	0.557468	0.928342	0.119299
246	90001636	Absolute count	TBNK	DN (CD4-CD8-) NKT AC	-0.0520195	0.067153	0.438551	0.866187	-0.0569482	0.0450082	0.205769	0.687094	-0.157391	0.0910769	0.0839675	0.595925	0.0455991	0.0371327	0.219446	0.813658	0.0150491	0.0394727	0.703015	0.955816	0.0298789	0.0518448	0.564403	0.98485	-0.0468743	0.0323299	0.147094	0.723559	-0.051739	0.0330047	0.116968	0.695728	-0.0435687	0.0403604	0.280368	0.816531	0.0231526	0.0251205	0.356705	0.797792	-0.00190004	0.0319187	0.952532	0.994715	0.145898
247	90001637	Relative count	TBNK	DN (CD4-CD8-) NKT %T cell	-0.0682418	0.0587446	0.245369	0.785665	0.0151532	0.0396748	0.702509	0.929502	-0.0518677	0.0835078	0.534526	0.925181	0.0289272	0.0347061	0.404567	0.886641	-0.0190965	0.0367066	0.602892	0.951233	0.0103826	0.0526518	0.843676	0.99861	-0.0022415	0.0296016	0.93964	0.986892	-0.0199468	0.0331255	0.547069	0.927613	-0.034589	0.0423898	0.414515	0.853269	0.0274149	0.0251372	0.275444	0.752543	-0.0118113	0.0284702	0.678241	0.944369	0.09609
248	90001638	Relative count	TBNK	DN (CD4-CD8-) NKT %lymphocyte	-0.0668147	0.0590939	0.258202	0.793131	0.00789535	0.0398185	0.842823	0.950681	-0.119598	0.0829424	0.14932	0.622545	0.0494076	0.0349636	0.157622	0.748515	-0.00639461	0.0353755	0.856553	0.976818	0.00684547	0.052878	0.896995	0.99861	-0.00963609	0.0299401	0.74757	0.954802	-0.0312755	0.0334996	0.350505	0.871494	-0.0551128	0.0429341	0.199261	0.787746	0.029683	0.025609	0.246422	0.741051	-0.028289	0.0281584	0.315071	0.879354	0.0870996
249	90001639	Absolute count	TBNK	CD3- lymphocyte AC	0.10927	0.12214	0.370987	0.824286	0.0782021	0.0589168	0.184399	0.667306	-0.0354295	0.151664	0.815292	0.969778	-0.187828	0.0651323	0.00392913	0.322425	-0.140035	0.0541273	0.00967743	0.465787	-0.11022	0.0727406	0.129709	0.817933	0.0607559	0.0546803	0.26652	0.807605	0.0226558	0.0682856	0.740056	0.957592	0.0258039	0.0674408	0.702005	0.931172	-0.104211	0.0397903	0.00881886	0.393297	-0.05882	0.0467266	0.208098	0.81441	-0.0888735
250	90001640	Relative count	TBNK	CD3- lymphocyte %lymphocyte	0.0341087	0.0785751	0.664223	0.952488	-0.0197943	0.0524046	0.705638	0.929502	0.0979217	0.0927494	0.291075	0.786548	-0.0620271	0.0442257	0.160762	0.748515	-0.0747151	0.0457377	0.102352	0.804185	0.000192235	0.0439931	0.996514	0.99861	0.0179428	0.0303144	0.553923	0.903459	-0.0268862	0.0413312	0.515365	0.923622	0.0326695	0.0548652	0.551543	0.874572	-0.0316015	0.0304196	0.298872	0.758595	-0.0351789	0.0419937	0.402188	0.908398	0.0113788
251	90001641	Relative count	TBNK	CD3- lymphocyte %leukocyte	0.0259074	0.0586509	0.65869	0.952488	0.0950079	0.0450281	0.0348612	0.344558	0.0525248	0.0879024	0.55015	0.925181	0.00285119	0.0345999	0.934325	0.989843	-0.00557263	0.0468165	0.905251	0.986285	-0.0143703	0.0493274	0.770803	0.99861	0.0319024	0.0365816	0.38316	0.843607	0.00987446	0.0360236	0.783999	0.957592	0.0551042	0.0448061	0.218759	0.787746	0.0397112	0.0215836	0.0657861	0.594649	0.026201	0.0276186	0.342788	0.893477	0.127642
252	90001642	Absolute count	TBNK	B cell AC	-0.115762	0.0605921	0.0560666	0.509664	0.0143556	0.0419497	0.732194	0.932008	-0.000462998	0.117117	0.996846	0.999581	-0.00667689	0.0418817	0.873336	0.980295	-0.0248293	0.0348524	0.476208	0.895763	0.0926337	0.0529746	0.0803528	0.743517	0.0479663	0.0365828	0.1898	0.757179	-0.0254917	0.0302148	0.398847	0.883345	-0.00866161	0.0487853	0.85908	0.955984	0.000253263	0.0316206	0.993609	0.999842	-0.0326839	0.033821	0.333855	0.887447	0.0631078
253	90001643	Relative count	TBNK	B cell % CD3- lymphocyte	0.0218511	0.0412227	0.596061	0.940811	0.0194348	0.0252139	0.440828	0.844632	-0.0222595	0.053956	0.679937	0.950351	-0.0144739	0.0181097	0.424156	0.890971	-0.0108949	0.0204214	0.593685	0.951233	-0.0121586	0.0281734	0.666058	0.986765	-0.000689813	0.0163825	0.966414	0.987416	0.00154466	0.0201751	0.938972	0.983678	0.0157912	0.0223908	0.480651	0.853269	0.00235324	0.0130254	0.856631	0.950488	-0.00122759	0.018097	0.945918	0.994715	-0.0101139
254	90001644	Relative count	TBNK	B cell %lymphocyte	0.00696171	0.0524867	0.89448	0.986644	0.0252079	0.0430472	0.558152	0.890199	-0.023486	0.0689865	0.733523	0.964612	0.00798031	0.0300053	0.790268	0.978549	0.0273072	0.0342458	0.425226	0.878872	0.048068	0.0437062	0.271421	0.906046	-0.00418956	0.0284225	0.882814	0.975712	-0.0156651	0.0270321	0.562252	0.927613	-0.00215025	0.0363933	0.952885	0.983971	0.0373672	0.0255371	0.143398	0.734115	0.00968775	0.030161	0.748058	0.949454	0.052573
255	90001645	Absolute count	TBNK	NK AC	-0.0357249	0.0362457	0.324315	0.818535	-0.0107879	0.0424909	0.799584	0.943412	-0.0261303	0.0901879	0.772022	0.96655	-0.0667188	0.0363162	0.0661855	0.662762	0.0073873	0.0210304	0.725388	0.959607	-0.0319704	0.0467629	0.494184	0.98485	0.0110942	0.032063	0.729333	0.951013	-0.00440389	0.0342174	0.897593	0.973323	-0.00148384	0.0431399	0.972561	0.991551	-0.0593113	0.0275886	0.0315675	0.490975	-0.0267012	0.0297395	0.369273	0.897951	-0.0752064
256	90001646	Relative count	TBNK	NK %CD3- lymphocyte	-0.0579556	0.0380148	0.127371	0.669841	-0.0274313	0.0263637	0.298111	0.761779	-0.00550652	0.0625311	0.929829	0.992935	-0.00730171	0.0195821	0.70924	0.961105	0.00245022	0.0224815	0.913211	0.986285	0.00124899	0.0311445	0.968011	0.99861	-0.0110155	0.0178015	0.536052	0.903459	0.0252878	0.0268087	0.345544	0.870601	-0.0406088	0.0243852	0.095852	0.648901	-0.0197351	0.014127	0.16242	0.734115	-0.0119994	0.0168087	0.475303	0.928342	0.0020964
257	90001647	Relative count	TBNK	NK %lymphocyte	-0.0209871	0.0419833	0.617152	0.952488	0.026855	0.030273	0.375027	0.809847	0.0247796	0.0642631	0.699796	0.964012	0.00794997	0.0261166	0.760821	0.972308	0.00885542	0.0277671	0.749789	0.966659	0.0195096	0.0337607	0.563345	0.98485	0.0332328	0.0247339	0.179074	0.748142	-0.00175808	0.0246867	0.943226	0.983678	-0.00294474	0.0327133	0.928274	0.982009	0.00339478	0.0184898	0.854325	0.950488	-0.00207017	0.0225587	0.926882	0.988182	-0.040384
258	90001648	Absolute count	TBNK	HLA DR+ NK AC	0.0959395	0.0519225	0.0646392	0.532801	-0.046415	0.0353579	0.189278	0.669523	-0.074739	0.072523	0.302749	0.792413	-0.0194302	0.0358581	0.587913	0.946583	-0.0103138	0.035881	0.773771	0.973249	-0.00451138	0.0437866	0.917938	0.99861	-0.0239155	0.0285838	0.402773	0.848099	-0.0118213	0.0312035	0.704803	0.957592	0.0361112	0.0372423	0.332232	0.846034	-0.0464019	0.0223434	0.0378233	0.531439	-0.0443834	0.0274406	0.105784	0.657235	0.0276149
259	90001649	Relative count	TBNK	HLA DR+ NK %NK	0.0299835	0.0424637	0.480128	0.904262	-0.0633235	0.0322731	0.0497494	0.421183	-0.0288863	0.0657775	0.660551	0.948382	-0.0203102	0.0287009	0.479163	0.914453	-0.060245	0.0271716	0.0266092	0.609129	-0.0439922	0.0369339	0.233611	0.906046	-0.0579762	0.0253035	0.0219502	0.57411	0.00389989	0.026172	0.881546	0.973323	0.00505424	0.0301502	0.86687	0.955984	-0.0689291	0.0180816	0.000137782	0.0731561	-0.101559	0.0241168	2.54102e-05	0.0185748	0.0110002
260	90001650	Relative count	TBNK	HLA DR+ NK %CD3- lymphocyte	0.037659	0.0429702	0.380814	0.828497	-0.00983797	0.0330442	0.765916	0.937276	-0.0861953	0.0646014	0.182117	0.641995	-0.023131	0.0283377	0.414349	0.88868	-0.0327774	0.0295753	0.267745	0.878872	-0.0237982	0.0369092	0.519071	0.98485	-0.0406138	0.0248016	0.101516	0.702864	-0.0119336	0.0249935	0.63303	0.95324	-0.0279874	0.0315845	0.375558	0.851602	-0.039303	0.0188464	0.0370293	0.531439	-0.0682829	0.022564	0.00247664	0.251955	-0.0751058
261	90001651	Absolute count	TBNK	Granulocyte AC	0.0929909	0.0809978	0.250941	0.793131	0.013058	0.0516958	0.800583	0.943412	0.022708	0.114375	0.842623	0.969778	0.0315849	0.0398162	0.427622	0.892881	-0.0204858	0.0547136	0.708093	0.955816	0.0100775	0.0523428	0.847328	0.99861	-0.00376106	0.0399189	0.924936	0.986892	-0.026584	0.0356653	0.456046	0.923431	0.0379341	0.0501729	0.449609	0.853269	0.0387053	0.0287778	0.178635	0.739174	-0.0434581	0.0367283	0.236716	0.844096	-0.0973224
262	90001652	Relative count	TBNK	Granulocyte %leukocyte	0.0273041	0.0590391	0.643741	0.952488	-0.177881	0.0464736	0.000129418	0.0564277	-0.0197547	0.0935074	0.832682	0.969778	0.0192307	0.0367565	0.600841	0.946583	-0.0450528	0.044522	0.311575	0.878872	0.113811	0.0470126	0.0154839	0.492119	-0.0887706	0.0354432	0.0122595	0.57411	0.00533131	0.0374324	0.886744	0.973323	0.0227346	0.0566586	0.688231	0.931172	-0.00485891	0.0303109	0.872643	0.950488	0.0129536	0.0297968	0.663757	0.936624	-0.0910914
263	90001653	Relative count	Treg	CD28- DN (CD4-CD8-) %DN	-0.0235647	0.0510679	0.644484	0.952488	0.0113606	0.0383987	0.767338	0.937276	-0.0121325	0.0838553	0.884961	0.978678	0.0111226	0.0354958	0.754015	0.972308	-0.0292071	0.0437911	0.504794	0.895763	0.0238937	0.0401699	0.551966	0.98485	0.0204467	0.0273217	0.454238	0.868046	0.0253511	0.0359487	0.480685	0.923431	-0.0483995	0.0372099	0.193356	0.787746	0.0147994	0.024487	0.545592	0.927136	0.0135183	0.0318218	0.670973	0.937822	-0.0494422
264	90001654	Absolute count	Treg	CD28- DN (CD4-CD8-) AC	-0.0426939	0.0620597	0.491485	0.909371	-0.0415864	0.0553363	0.452339	0.845677	-0.158407	0.110754	0.152642	0.622545	0.00474843	0.0466532	0.91893	0.988416	-0.00931191	0.0464994	0.841278	0.976818	-0.0126663	0.043445	0.770632	0.99861	-0.0578827	0.0390962	0.138734	0.723559	-0.0136073	0.0326501	0.676853	0.957592	-0.037949	0.0428334	0.375635	0.851602	-0.0165132	0.0315009	0.600129	0.927136	0.00955673	0.0397126	0.809828	0.961361	-0.0450716
265	90001655	Relative count	Treg	CD28+ DN (CD4-CD8-) %T cell	-0.0621576	0.0642545	0.333361	0.818535	0.0604045	0.0451698	0.181132	0.664515	0.0448809	0.102138	0.66036	0.948382	-0.00381696	0.0364405	0.916578	0.988416	-0.0385414	0.0465276	0.407469	0.878872	-0.00231102	0.0540958	0.965924	0.99861	0.0247882	0.0223911	0.268269	0.807605	-0.0302776	0.0403636	0.453181	0.923431	-0.0168029	0.055398	0.761652	0.93604	-0.0107167	0.0258595	0.678565	0.927136	0.0576203	0.0340218	0.0903359	0.653817	0.0189857
266	90001656	Relative count	Treg	CD28+ DN (CD4-CD8-) %DN	0.0235647	0.0510679	0.644484	0.952488	-0.0113606	0.0383987	0.767338	0.937276	0.0121325	0.0838553	0.884961	0.978678	-0.0111226	0.0354958	0.754015	0.972308	0.0292071	0.0437911	0.504794	0.895763	-0.0238937	0.0401699	0.551966	0.98485	-0.0204467	0.0273217	0.454238	0.868046	-0.0253511	0.0359487	0.480685	0.923431	0.0483995	0.0372099	0.193356	0.787746	-0.0147994	0.024487	0.545592	0.927136	-0.0135183	0.0318218	0.670973	0.937822	0.0494422
267	90001657	Absolute count	Treg	CD28+ DN (CD4-CD8-) AC	0.00972816	0.0550429	0.859715	0.986644	0.000572597	0.0365172	0.98749	0.995662	0.0643917	0.0767375	0.401404	0.877331	-0.024682	0.0296472	0.405114	0.886641	0.00879429	0.0286959	0.759251	0.967711	-0.0244818	0.0355183	0.490652	0.98485	-0.0242575	0.0251111	0.334041	0.843607	0.0544095	0.0264026	0.0393252	0.495633	0.021701	0.0541783	0.688752	0.931172	0.0110207	0.0189072	0.559972	0.927136	0.0369841	0.0263738	0.160825	0.784138	-0.0757343
268	90001658	Relative count	Treg	CD39+ CD4+ %T cell	-0.00247752	0.0206297	0.904408	0.986644	-0.045636	0.0139618	0.0010807	0.0564277	0.0755533	0.032061	0.0184456	0.411164	0.0182343	0.0115934	0.115761	0.742289	0.00631182	0.0120803	0.601331	0.951233	0.00527303	0.0158868	0.739955	0.986765	-0.017444	0.0117142	0.136452	0.723559	-0.0132867	0.0128446	0.300941	0.83058	0.008496	0.0155766	0.585456	0.901366	0.000915214	0.00905649	0.919506	0.968529	0.00423199	0.0108845	0.697418	0.949454	0.00166544
269	90001659	Relative count	Treg	CD39+ CD4+ %CD4+	0.00934797	0.0237324	0.693662	0.962298	-0.0454446	0.0163714	0.00550582	0.14349	0.0865623	0.0352747	0.0141297	0.394917	0.00415754	0.013078	0.750557	0.972308	-0.0074465	0.014374	0.604422	0.951233	0.00288199	0.0172884	0.867606	0.99861	-0.0199207	0.0128313	0.120541	0.717305	-0.00542876	0.0136454	0.690743	0.957592	0.0118684	0.0168537	0.481308	0.853269	0.00588479	0.0100362	0.557636	0.927136	-0.00787526	0.0126687	0.534185	0.928342	-0.0014992
270	90001660	Absolute count	Treg	CD39+ CD4+ AC	0.062537	0.0515529	0.225105	0.762246	-0.0184	0.0261444	0.481568	0.8586	-0.00108963	0.0722876	0.987974	0.998905	-0.0154847	0.0218151	0.477818	0.914453	0.0101902	0.0221399	0.645327	0.951643	-0.0458117	0.0352722	0.19401	0.89126	0.0134542	0.0234543	0.566215	0.903522	-0.047832	0.0306171	0.118226	0.695728	0.0134273	0.0330255	0.684321	0.931172	-0.00604401	0.0203201	0.766131	0.943633	-0.0219461	0.0250368	0.380729	0.905663	0.0547436
271	90001661	Relative count	Treg	CD28- CD8dim %T cell	-0.0151446	0.0654885	0.817116	0.986644	0.051286	0.0507589	0.312312	0.778696	-0.0430714	0.103932	0.678566	0.950351	0.0763251	0.0364323	0.0361725	0.600957	0.0422705	0.0355224	0.234059	0.878872	-0.0267266	0.0492652	0.587471	0.986765	-0.0165345	0.0357571	0.643787	0.924609	-0.00204738	0.0363714	0.95511	0.98527	-0.0136468	0.0489753	0.780516	0.93604	0.0402795	0.0292749	0.168851	0.739174	0.0813726	0.0353188	0.0212255	0.470176	0.107001
272	90001662	Relative count	Treg	CD28- CD8dim %CD8dim	0.0167072	0.0360286	0.642849	0.952488	0.00664645	0.0258517	0.797102	0.943412	0.0402618	0.0439508	0.359634	0.829313	0.0182483	0.0167734	0.276626	0.828746	-0.0108861	0.0130781	0.405187	0.878872	0.0204178	0.02063	0.322314	0.934634	0.00464359	0.0158316	0.769284	0.9608	-0.0410956	0.0212331	0.0529347	0.520626	-0.0104657	0.0284337	0.712818	0.931172	0.0175487	0.0125408	0.161713	0.734115	-0.00831547	0.0144828	0.565858	0.928342	0.0213561
273	90001663	Absolute count	Treg	CD28- CD8dim AC	-0.0716942	0.0733241	0.328188	0.818535	0.0879728	0.0517065	0.0888706	0.497019	-0.150317	0.0889961	0.0912151	0.600705	0.0535739	0.0388503	0.1679	0.757625	0.0485053	0.035736	0.174678	0.868802	-0.0481668	0.050813	0.343169	0.934634	-0.00144149	0.0365085	0.968505	0.987416	-0.0130572	0.0444806	0.769104	0.957592	-0.0899436	0.049885	0.0713853	0.627592	0.0392975	0.0337259	0.243938	0.741051	0.0468472	0.0339924	0.168152	0.793771	0.0226993
274	90001664	Relative count	Treg	CD28+ CD45RA+ CD8dim %T cell	-0.0215322	0.0166063	0.194759	0.7498	0.012059	0.0118735	0.309811	0.778696	-0.0163529	0.0245194	0.504812	0.915676	-0.00282818	0.0098654	0.77436	0.974706	0.00338357	0.0111334	0.761195	0.967711	-0.0134711	0.0135196	0.319048	0.934634	0.0156017	0.00824946	0.0585922	0.662823	0.0017472	0.0087328	0.841423	0.966951	-0.014923	0.0114337	0.191834	0.787746	0.00272876	0.00770135	0.723098	0.933256	0.00444569	0.00812485	0.584261	0.928342	-0.00229414
275	90001665	Relative count	Treg	CD28+ CD45RA+ CD8dim %CD8dim	-0.0134549	0.0302942	0.65694	0.952488	0.0205361	0.0236016	0.384237	0.814136	-0.0574804	0.0441114	0.19255	0.642713	0.0217562	0.0177625	0.220637	0.813658	0.0189596	0.0171855	0.269926	0.878872	-0.0314891	0.025876	0.223634	0.903184	0.0129895	0.0166422	0.435086	0.868046	0.0159994	0.0186889	0.391948	0.883345	-0.0122415	0.020072	0.541942	0.870577	0.0221417	0.0127714	0.0829709	0.637607	0.0315424	0.0155759	0.0428598	0.557434	-0.00722442
276	90001666	Absolute count	Treg	CD28+ CD45RA+ CD8dim AC	-0.0159187	0.0156434	0.308869	0.818535	-0.00210358	0.00942234	0.823338	0.94484	-0.0123504	0.0201317	0.539559	0.925181	-0.0145401	0.00755231	0.054198	0.653839	0.00579565	0.00775616	0.454923	0.893948	-0.0188708	0.0117838	0.109284	0.81062	0.00549427	0.0066281	0.40714	0.852778	0.00285014	0.00712995	0.689346	0.957592	-0.00316715	0.00995144	0.750287	0.931172	-0.00795554	0.00618558	0.198393	0.739174	0.00549011	0.00704127	0.435565	0.913005	-0.00730362
277	90001667	Relative count	Treg	CD28+ CD45RA- CD8dim %T cell	-0.062635	0.0223425	0.00505661	0.205355	-0.00743501	0.0155791	0.633188	0.914001	0.00135735	0.0329644	0.967155	0.992935	-0.0163085	0.0122467	0.18297	0.788282	0.00249806	0.0133502	0.851568	0.976818	0.0497131	0.0164943	0.0025786	0.269279	-0.00864985	0.0139199	0.534335	0.903459	0.00172835	0.01422	0.903261	0.973323	-0.0255842	0.0155208	0.0992756	0.648901	-0.0107196	0.00909053	0.238318	0.741051	0.010157	0.0109084	0.351795	0.894068	-0.0131063
278	90001668	Relative count	Treg	CD28+ CD45RA- CD8dim %CD8dim	0.0379829	0.0273006	0.16414	0.72719	-0.043151	0.0229367	0.0599301	0.430555	0.048112	0.0456407	0.291816	0.786548	-0.0065685	0.0180161	0.715416	0.961371	-0.034945	0.0187531	0.0624032	0.735754	-0.0250487	0.0218696	0.252058	0.906046	-0.0353234	0.0168209	0.0357312	0.593624	0.0187136	0.0161678	0.247084	0.812235	0.0227578	0.0207664	0.273125	0.806148	-0.015056	0.0121659	0.215881	0.741051	-0.00843282	0.014512	0.561177	0.928342	-0.057631
279	90001669	Absolute count	Treg	CD28+ CD45RA- CD8dim AC	0.0132733	0.0096921	0.170843	0.727583	-0.00600999	0.00783156	0.44284	0.844632	0.0059355	0.0158731	0.708453	0.964012	0.00532622	0.00545459	0.328834	0.874069	-0.0136358	0.00538416	0.0113225	0.465787	0.00997472	0.00726508	0.169763	0.867599	0.00323642	0.00549019	0.555532	0.903459	0.0052784	0.00605848	0.383622	0.883345	0.00757394	0.00717413	0.291092	0.82049	0.00604111	0.00461702	0.190723	0.739174	0.00121702	0.00494499	0.805596	0.961361	-0.0094224
280	90001670	Relative count	Treg	CD39+ CD8br %T cell	-0.0106247	0.0241802	0.660375	0.952488	-0.0551326	0.0177648	0.00191267	0.0756057	0.0411394	0.0362524	0.256457	0.731219	0.00709934	0.0141526	0.615928	0.947881	-0.00534039	0.0161254	0.74051	0.964907	-0.0252163	0.0195189	0.196394	0.89126	-0.0217113	0.0129758	0.0942844	0.702864	-0.0208575	0.0147543	0.157463	0.723597	-0.00638486	0.01712	0.709187	0.931172	0.0088233	0.00988074	0.371868	0.813879	0.00681235	0.0128763	0.596762	0.928342	0.035031
281	90001671	Relative count	Treg	CD39+ CD8br %CD8br	-0.00724216	0.0244652	0.767215	0.986644	-0.0450667	0.0168849	0.0076065	0.16525	-0.00290141	0.0372415	0.937901	0.992935	0.0112654	0.0140813	0.423693	0.890971	-0.0126718	0.0161141	0.431646	0.878872	-0.0189951	0.0181205	0.294514	0.90844	-0.0147748	0.0133317	0.267754	0.807605	-0.0158636	0.0151229	0.29419	0.83058	-0.00847187	0.0169654	0.617525	0.910102	0.00517134	0.0099487	0.603202	0.927136	0.00173732	0.0132176	0.895427	0.988182	0.0246104
282	90001672	Absolute count	Treg	CD39+ CD8br AC	0.00228686	0.0226507	0.91958	0.986644	-0.0412853	0.0157632	0.00881633	0.16525	0.00663427	0.0342918	0.846594	0.969807	0.00854977	0.0135098	0.526826	0.925987	0.00364581	0.0154808	0.813816	0.973649	-0.014243	0.0176568	0.419864	0.943767	-0.0189753	0.0118743	0.110041	0.702864	-0.0234798	0.0130123	0.071164	0.567534	-0.0120014	0.015867	0.449423	0.853269	0.00888954	0.00960401	0.35465	0.797792	-0.0129201	0.0120299	0.282826	0.857865	0.0459463
283	90001673	Relative count	Treg	CD28- CD127- CD25++ CD8br %T cell	0.0782576	0.0576526	0.174655	0.727583	0.0405938	0.042661	0.341328	0.804247	-0.128621	0.129213	0.319534	0.79993	-0.0311719	0.034208	0.362164	0.886641	0.00926884	0.0368206	0.80125	0.973649	0.0567733	0.0591499	0.337146	0.934634	0.00156641	0.0320454	0.961014	0.987416	0.0130149	0.0489736	0.790428	0.957592	0.00499025	0.0501965	0.920809	0.978196	-0.0335134	0.036375	0.356878	0.797792	-0.0148378	0.0319342	0.642192	0.931883	-0.036663
284	90001674	Relative count	Treg	CD28- CD127- CD25++ CD8br %CD8br	0.0374483	0.102768	0.715562	0.981381	-0.052917	0.0726598	0.46644	0.85072	0.0202981	0.155542	0.896171	0.984494	-0.0795318	0.0544743	0.144293	0.748515	-0.0043299	0.0393587	0.9124	0.986285	-0.0844818	0.0680585	0.214491	0.90105	-0.0147591	0.0539023	0.78423	0.9608	-0.0891789	0.0652823	0.171923	0.734821	-0.037211	0.0844352	0.659426	0.931172	-0.0152557	0.0379389	0.687601	0.927136	-0.0232812	0.0513502	0.650275	0.931883	0.0276754
285	90001675	Absolute count	Treg	CD28- CD127- CD25++ CD8br AC	0.0734601	0.0532224	0.16751	0.727583	0.0399736	0.036481	0.273194	0.742297	-0.076084	0.0944115	0.420314	0.878932	-0.0358598	0.0304255	0.238552	0.814554	0.0136012	0.031728	0.668155	0.955816	0.016181	0.0506889	0.749559	0.986765	0.0105666	0.0259233	0.683559	0.945475	0.0210432	0.0332756	0.52713	0.926591	-0.00862099	0.0341152	0.800498	0.939216	-0.0169972	0.0204481	0.40584	0.846581	0.0422806	0.0320289	0.186809	0.793771	0.0101944
286	90001676	Relative count	Treg	CD28- CD25++ CD8br %T cell	0.202545	0.0739853	0.00618822	0.22618	0.0589425	0.0496216	0.234897	0.716107	-0.153559	0.102576	0.134388	0.621759	0.0891254	0.0477496	0.0619695	0.653839	0.0736303	0.0452125	0.103411	0.804185	0.0910434	0.0480737	0.0582477	0.68128	0.033186	0.0380842	0.383543	0.843607	0.0334656	0.0370802	0.366782	0.876201	0.0566336	0.0543543	0.297442	0.82049	0.0629964	0.0329861	0.0561606	0.554776	0.0385185	0.0375475	0.304956	0.87765	0.0592168
287	90001677	Relative count	Treg	CD28- CD25++ CD8br %CD8br	-0.0179645	0.07233	0.80385	0.986644	0.000317859	0.0486893	0.994791	0.997364	-0.15111	0.108171	0.162425	0.622545	0.0472369	0.051148	0.35573	0.886641	0.0157876	0.0473875	0.739015	0.964678	0.0587531	0.0520736	0.259206	0.906046	-0.0186331	0.0400614	0.64185	0.924609	0.00923344	0.0456609	0.839747	0.966951	-0.0867385	0.0517496	0.0937146	0.648901	0.0286426	0.0317471	0.366945	0.805516	0.0948571	0.0406393	0.0195892	0.469725	0.0615817
288	90001678	Absolute count	Treg	CD28- CD25++ CD8br AC	0.0632893	0.0572814	0.26921	0.799969	0.0740972	0.0494679	0.134163	0.587248	-0.0101655	0.0929838	0.912944	0.984494	0.0274808	0.0289622	0.342696	0.885197	0.0351924	0.0336293	0.295339	0.878872	0.016513	0.0414995	0.690698	0.986765	0.0817426	0.0296482	0.00583189	0.57411	0.0727165	0.0397694	0.0674815	0.567534	0.0173583	0.0358188	0.62795	0.919903	0.0334931	0.0225952	0.138258	0.732746	0.0686315	0.0354217	0.0526776	0.574736	0.064886
289	90001679	Relative count	Treg	CD25++ CD8br %T cell	-0.147871	0.0830782	0.0750926	0.56013	0.122995	0.0576054	0.03275	0.332503	0.11194	0.109039	0.304608	0.792413	0.00822587	0.0433667	0.849559	0.980295	0.0228263	0.0535794	0.670087	0.955816	0.00541242	0.0570111	0.924365	0.99861	0.0695162	0.040456	0.085739	0.702864	0.0700178	0.0450992	0.120536	0.695728	-0.0984917	0.0549447	0.0730432	0.627592	0.0343403	0.0325957	0.292102	0.758595	0.0792614	0.0347278	0.0224682	0.478558	0.0480868
290	90001680	Relative count	Treg	CD25++ CD8br %CD8br	0.0743385	0.0796841	0.350864	0.821945	0.0560244	0.0612357	0.360246	0.809847	0.0690963	0.118878	0.561081	0.925181	0.0417161	0.0516013	0.418842	0.889736	-0.048657	0.0598154	0.415959	0.878872	-0.0196437	0.0592056	0.74005	0.986765	0.0137371	0.0406603	0.735476	0.952319	0.0150161	0.0550368	0.784978	0.957592	0.0812201	0.0583385	0.163855	0.731592	-0.0264564	0.0356415	0.45791	0.876262	0.0156111	0.047648	0.743188	0.949454	0.013694
291	90001681	Absolute count	Treg	CD25++ CD8br AC	-0.0825772	0.0738173	0.263281	0.793803	0.0383279	0.0530752	0.470206	0.852905	-0.0135309	0.104192	0.896673	0.984494	-0.0251715	0.0418317	0.547352	0.92834	0.149188	0.0421971	0.000406986	0.191926	0.0499609	0.0538212	0.353264	0.934634	-0.01808	0.035783	0.61337	0.922579	0.0317067	0.0442467	0.473627	0.923431	-0.103293	0.0492018	0.0357831	0.512891	-0.0529884	0.0320068	0.0978153	0.675092	-0.00443932	0.0321857	0.890297	0.988182	-0.141231
292	90001682	Relative count	Treg	CD127- CD8br %T cell	0.0179933	0.0701257	0.797499	0.986644	0.0684425	0.0585976	0.242803	0.716107	0.151398	0.168465	0.368815	0.834686	0.0312131	0.0527916	0.554352	0.931016	0.047591	0.0590225	0.420059	0.878872	0.0207319	0.0598689	0.729125	0.986765	0.0698521	0.0406666	0.0858555	0.702864	0.00554874	0.043061	0.89747	0.973323	0.0614596	0.0542273	0.257059	0.796544	-0.00319241	0.0342051	0.92564	0.972188	0.00829945	0.0450007	0.853677	0.975352	0.0379889
293	90001683	Relative count	Treg	CD127- CD8br %CD8br	-0.0825219	0.103663	0.425999	0.864448	0.0861745	0.0531816	0.105151	0.533785	0.133107	0.188916	0.48107	0.906289	-0.0664962	0.0637065	0.296583	0.846884	-0.0312546	0.0523916	0.550802	0.932455	0.0215489	0.055509	0.697864	0.986765	0.0122436	0.0673199	0.855684	0.96831	-0.112888	0.0418344	0.00696621	0.268016	-0.179128	0.0747702	0.0165882	0.512891	-0.0676309	0.0340674	0.0471211	0.534342	-0.00596521	0.0383142	0.876276	0.985819	-0.191717
294	90001684	Absolute count	Treg	CD127- CD8br AC	0.0231133	0.103342	0.823023	0.986644	0.076279	0.0868397	0.379732	0.809847	-0.356118	0.149549	0.0172524	0.411164	-0.000355293	0.0638498	0.99556	0.998949	0.154184	0.0768621	0.0448582	0.649715	-0.0933021	0.0691491	0.177244	0.875077	0.0524863	0.0479587	0.273777	0.807605	-0.0635932	0.0516331	0.218085	0.797663	-0.0526235	0.0651885	0.419522	0.853269	0.0232015	0.0463691	0.616818	0.927136	-0.0403317	0.0462715	0.38341	0.905663	0.196601
295	90001685	Relative count	Treg	CD28- CD8br %T cell	0.117644	0.0920284	0.201126	0.757387	-0.0802657	0.0725801	0.268773	0.740228	-0.27146	0.111634	0.0150286	0.394917	-0.0136671	0.0501929	0.785397	0.978067	-0.0599876	0.0690678	0.385104	0.878872	-0.0393227	0.0684886	0.565867	0.98485	-0.0512647	0.0539409	0.341915	0.843607	-0.0458724	0.0415864	0.27	0.819711	0.0585665	0.0640853	0.360778	0.851602	-0.0258748	0.03859	0.502536	0.9001	-0.0469305	0.039034	0.229248	0.837579	-0.0275132
296	90001686	Relative count	Treg	CD28- CD8br %CD8br	0.262899	0.0894706	0.00329931	0.150737	-0.0939384	0.063789	0.140847	0.59172	-0.25073	0.115761	0.0303169	0.513903	-0.0155515	0.051986	0.764827	0.974022	0.0198459	0.0569703	0.727574	0.960029	0.00210077	0.0674993	0.975172	0.99861	-0.0458043	0.0437575	0.295202	0.811403	-0.0458139	0.0504001	0.363348	0.874515	0.0183673	0.0899446	0.838192	0.945897	-0.0413839	0.0323732	0.20113	0.739174	-0.0490675	0.0454848	0.280692	0.857865	-0.0355176
297	90001687	Absolute count	Treg	CD28- CD8br AC	0.0156387	0.119857	0.896189	0.986644	-0.00744804	0.0583647	0.898456	0.975077	-0.600498	0.178734	0.000780208	0.0950553	-0.0188331	0.047368	0.690932	0.958191	0.0361728	0.074345	0.626575	0.951233	-0.0202697	0.0856127	0.812842	0.99861	-0.00613448	0.0395289	0.876672	0.975414	-0.0190717	0.0637076	0.764662	0.957592	-0.0728694	0.10283	0.478548	0.853269	0.00205686	0.0303336	0.945938	0.977816	-0.00551457	0.04134	0.893881	0.988182	0.0640698
298	90001688	Relative count	Treg	CD28+ CD45RA+ CD8br %T cell	-0.00335262	0.00994696	0.736079	0.983407	-0.00348786	0.00549083	0.525287	0.881354	-0.008906	0.0136505	0.514123	0.925181	-0.00114168	0.00580539	0.844095	0.980295	0.0105972	0.00574385	0.0650431	0.743078	-0.00635158	0.00685279	0.353999	0.934634	0.0045647	0.0038666	0.237782	0.799112	-0.000402652	0.00457726	0.929902	0.983678	-0.000710269	0.00628605	0.910037	0.978087	-0.00295931	0.00383755	0.44062	0.873766	-0.00438081	0.00448163	0.328321	0.883882	0.00988304
299	90001689	Relative count	Treg	CD28+ CD45RA+ CD8br %CD8br	-0.0253892	0.0205039	0.215619	0.761251	0.00961587	0.0138304	0.486885	0.862445	-0.0511354	0.0327926	0.118911	0.605006	-0.00634442	0.011424	0.578649	0.942077	0.00122208	0.0108785	0.910554	0.986285	0.00327975	0.0134106	0.806794	0.99861	0.00898914	0.00871829	0.302509	0.819016	0.00250475	0.0107868	0.816379	0.957592	-0.0122743	0.0144283	0.394929	0.851602	-0.0159532	0.00690573	0.0208805	0.4391	-0.00240056	0.00992529	0.808886	0.961361	-0.0114886
300	90001690	Absolute count	Treg	CD28+ CD45RA+ CD8br AC	-0.0245966	0.0241181	0.307806	0.818535	0.00606038	0.0154644	0.695137	0.929502	0.00301028	0.037113	0.935354	0.992935	-0.0105809	0.0143563	0.461113	0.905414	0.0158928	0.0153829	0.301535	0.878872	-0.00447908	0.0223948	0.841476	0.99861	0.000904308	0.0111714	0.935483	0.986892	-0.00805751	0.0105291	0.444118	0.923431	-0.017021	0.0188922	0.367614	0.851602	-0.0120831	0.010699	0.258743	0.741051	0.0177569	0.013435	0.186271	0.793771	0.0159522
301	90001691	Relative count	Treg	CD28+ CD45RA- CD8br %T cell	-0.051323	0.0281284	0.0680622	0.546741	-0.0354771	0.015914	0.0257944	0.292761	0.0491079	0.0444803	0.269577	0.757927	0.00250794	0.0156614	0.872774	0.980295	-0.00802092	0.0147327	0.586146	0.951233	-0.0261081	0.0200809	0.19355	0.89126	-0.0209384	0.0153042	0.171265	0.748142	0.000602072	0.0160349	0.970048	0.988846	-0.0117529	0.0179651	0.512978	0.863608	-0.0158701	0.0109865	0.148597	0.734115	-0.0106481	0.0136495	0.435326	0.913005	-0.0189764
302	90001692	Relative count	Treg	CD28+ CD45RA- CD8br %CD8br	0.00552654	0.02162	0.798243	0.986644	-0.0127497	0.0185942	0.492913	0.862668	0.00761275	0.0350909	0.828252	0.969778	0.00828731	0.0193491	0.668429	0.958191	-0.0188639	0.015553	0.225176	0.878872	0.0177665	0.025919	0.493052	0.98485	-0.00309083	0.0120241	0.797138	0.964929	-0.000509097	0.0144368	0.971869	0.988846	0.0197563	0.0162635	0.224455	0.788654	-0.00547782	0.010789	0.611648	0.927136	-0.0168969	0.0138173	0.221376	0.821001	0.0305547
303	90001693	Absolute count	Treg	CD28+ CD45RA- CD8br AC	-0.0326564	0.026884	0.224475	0.762246	-0.0461371	0.0185103	0.0126841	0.194596	-0.00205238	0.0416804	0.960727	0.992935	-0.00328194	0.0196273	0.867202	0.980295	-0.0167165	0.016694	0.31666	0.878872	-0.0104031	0.0249531	0.676748	0.986765	-0.027392	0.017267	0.112654	0.709914	0.0132729	0.0143319	0.354389	0.874515	-0.0304115	0.0187333	0.104505	0.649722	-0.0193463	0.0107532	0.0719998	0.611999	-0.00615643	0.0144355	0.669759	0.937822	-0.0508695
304	90001694	Relative count	Treg	CD28- DN (CD4-CD8-) %T cell	-0.0264363	0.0644878	0.681848	0.958521	0.0194358	0.0417789	0.641783	0.916694	0.0421906	0.0851952	0.620443	0.933053	0.040565	0.0369502	0.272279	0.828311	-0.0243288	0.0485094	0.616	0.951233	-0.036842	0.0426452	0.387632	0.938631	-0.000716251	0.030934	0.981527	0.98965	0.0541214	0.0449255	0.228323	0.797663	0.0101679	0.0464587	0.82676	0.945897	0.00334028	0.0273151	0.902672	0.964697	-0.0110347	0.0309644	0.721566	0.949454	-0.0106497
305	90001695	Absolute count	Treg	CD45RA- CD28- CD8br AC	-3.59558e-05	1.82294e-05	0.0485634	0.473332	-1.90531e-05	1.25055e-05	0.127616	0.579424	3.07214e-05	2.95286e-05	0.298156	0.786831	1.39573e-05	1.18877e-05	0.240357	0.814554	-5.09194e-08	1.18851e-05	0.996582	0.999972	-1.57369e-06	1.44832e-05	0.913475	0.99861	-2.16302e-05	9.84425e-06	0.0280033	0.584869	-1.15549e-05	9.72568e-06	0.2348	0.799331	-2.41265e-05	1.44279e-05	0.0944824	0.648901	4.11519e-06	7.79589e-06	0.597592	0.927136	-8.71364e-07	1.01901e-05	0.931855	0.988182	-6.34994e-07
306	90001696	Relative count	Treg	CD45RA- CD28- CD8br %CD8br	-0.000449586	0.000775706	0.562195	0.940013	-0.00120404	0.000519242	0.0204033	0.266336	-0.000760209	0.00117705	0.518371	0.925181	-0.00057494	0.000463744	0.215058	0.813658	-0.000274198	0.000473751	0.562737	0.93491	0.000124183	0.000273213	0.64945	0.986765	-0.000880451	0.000378298	0.0199439	0.57411	-0.000809326	0.000414989	0.0511483	0.519298	-0.000397066	0.000540286	0.462389	0.853269	4.0782e-05	0.000321441	0.899041	0.964697	-0.000135458	0.000175547	0.440332	0.917045	-0.0014678
307	90001697	Relative count	Treg	CD45RA- CD28- CD8br %T cell	0.000592371	0.000524561	0.258784	0.793131	-0.000831409	0.000416752	0.0460454	0.405533	-0.000394536	0.000763643	0.605401	0.933053	0.000238579	0.000365306	0.513696	0.924966	-0.000211117	0.000362655	0.56047	0.93491	-0.000805076	0.000414612	0.0521664	0.66751	-0.000481376	0.000306406	0.116173	0.713578	5.76693e-05	0.000253506	0.820045	0.957592	0.000594368	0.000450418	0.186971	0.785494	1.31227e-05	0.000246163	0.957486	0.984419	5.27202e-05	0.000291989	0.856717	0.975352	-0.00142842
308	90001698	Absolute count	Treg	CD45RA+ CD28- CD8br AC	-3.96417e-05	1.33547e-05	0.00299387	0.150737	1.19895e-05	9.26758e-06	0.195767	0.675027	-2.84072e-05	2.02859e-05	0.161412	0.622545	-1.91766e-05	8.25851e-06	0.0202308	0.492958	-5.24855e-06	8.78948e-06	0.550414	0.932455	-1.19042e-05	9.65097e-06	0.217399	0.90105	7.195e-06	7.1411e-06	0.313672	0.821187	8.84784e-07	7.76303e-06	0.909258	0.977453	-1.40435e-05	8.78256e-06	0.109816	0.663598	1.06277e-07	5.61237e-06	0.984892	0.997169	-2.36393e-06	6.64575e-06	0.722061	0.949454	-1.00257e-06
309	90001699	Relative count	Treg	CD45RA+ CD28- CD8br %CD8br	-0.00150492	0.000968516	0.120222	0.653131	-0.000606804	0.000759325	0.424211	0.827709	-0.000323501	0.00159145	0.838921	0.969778	0.00040144	0.00058392	0.491773	0.915887	0.00127373	0.000665494	0.0556248	0.701064	3.89075e-05	0.000733665	0.957707	0.99861	-0.000602677	0.000411936	0.143458	0.723559	0.00017565	0.000599145	0.769394	0.957592	-0.000489273	0.000662807	0.460403	0.853269	0.000130473	0.000385091	0.734751	0.933256	0.000437709	0.000512933	0.393468	0.908398	-0.00121464
310	90001700	Relative count	Treg	CD45RA+ CD28- CD8br %T cell	-0.000989648	0.000503874	0.0495209	0.476313	0.000537785	0.000391284	0.169314	0.648003	-0.000301818	0.000836821	0.718345	0.964012	-0.000182185	0.000325785	0.576014	0.939879	-8.97982e-05	0.000342628	0.793255	0.973649	-0.000604792	0.000368184	0.100459	0.795601	0.000335367	0.000287031	0.242646	0.801413	0.000287975	0.000297377	0.332853	0.863482	-0.000298415	0.000377825	0.42963	0.853269	-5.40006e-05	0.000219373	0.805559	0.950488	-0.00016627	0.00028422	0.558544	0.928342	0.00015729
311	90001701	MFI	B cell	BAFF-R on CD20- CD38-	0.065168	0.065361	0.318742	0.818535	0.0906627	0.046283	0.0501271	0.421183	-0.000743486	0.1017	0.994167	0.999581	-0.0139417	0.0302599	0.644992	0.958191	0.0269672	0.0396423	0.496338	0.895763	0.067174	0.04018	0.0945588	0.792436	0.059359	0.0324269	0.0671679	0.66351	-0.0280756	0.043216	0.515913	0.923622	0.0526365	0.0466464	0.259145	0.796544	0.0599968	0.0306323	0.0501577	0.534342	0.0600134	0.0322361	0.0626477	0.602716	0.164208
312	90001702	MFI	B cell	BAFF-R on CD24+ CD27+	0.0427329	0.0203637	0.0358626	0.436232	0.0495564	0.0131973	0.000173317	0.0564277	0.0080362	0.031899	0.801098	0.969778	0.0100342	0.0113445	0.376426	0.886641	-0.0146814	0.0128648	0.253783	0.878872	-0.0139705	0.0154149	0.364776	0.938631	0.024102	0.0106795	0.024017	0.57411	-0.00307528	0.0112595	0.784755	0.957592	0.0136	0.0138558	0.326329	0.845908	0.0114747	0.00863996	0.184147	0.739174	0.00580774	0.00991933	0.558214	0.928342	0.031894
313	90001703	MFI	B cell	BAFF-R on IgD+ CD24+	0.0533546	0.0214416	0.012833	0.335032	0.045569	0.0142705	0.00140693	0.064279	-0.00170076	0.0333291	0.959302	0.992935	0.00739225	0.0129505	0.568129	0.932105	-0.0182116	0.013281	0.170295	0.868802	-0.00374314	0.0164555	0.820058	0.99861	0.0143241	0.0116013	0.216944	0.777272	-0.00198516	0.0121875	0.870609	0.968668	0.0235706	0.0149714	0.115399	0.675647	0.0100075	0.00923491	0.278517	0.754563	-0.00218503	0.0110298	0.842965	0.968879	0.0528829
314	90001704	MFI	B cell	BAFF-R on IgD+ CD24-	0.0483885	0.0215286	0.0245996	0.432815	0.0469676	0.0140313	0.00081591	0.0564277	-0.00756643	0.0338384	0.823065	0.969778	0.00754462	0.0121078	0.533204	0.92803	-0.00822786	0.0132476	0.534546	0.922836	0.0033331	0.0160378	0.835363	0.99861	0.0157113	0.0114688	0.170714	0.748142	-0.00787843	0.011718	0.501372	0.923431	0.0264898	0.0141264	0.0607646	0.627592	0.00378015	0.0093437	0.685796	0.927136	-0.00342407	0.0101707	0.736374	0.949454	0.0602109
315	90001705	MFI	B cell	BAFF-R on IgD+ CD38-	0.0560174	0.0218625	0.0103993	0.30618	0.0499593	0.0150375	0.000892731	0.0564277	-0.0193288	0.0335736	0.564807	0.925181	0.00648552	0.0128971	0.615059	0.947881	-0.0117407	0.0132574	0.375834	0.878872	-0.00341117	0.0168114	0.839207	0.99861	0.0162935	0.0122028	0.181802	0.748142	0.00202847	0.0122616	0.868604	0.968668	0.0155415	0.0150854	0.3029	0.829288	-0.00387845	0.00969949	0.689258	0.927136	-0.00886553	0.0110379	0.421867	0.911542	0.0299556
316	90001706	MFI	B cell	BAFF-R on IgD+ CD38- naive	0.0506414	0.023717	0.0327413	0.436232	0.0538437	0.0167459	0.00130288	0.0634938	-0.0181149	0.0368123	0.622656	0.933053	0.00161879	0.0142547	0.909585	0.988416	0.013726	0.0160862	0.393505	0.878872	0.0210743	0.0187743	0.261647	0.906046	0.0154129	0.0126139	0.221747	0.783079	0.00103114	0.0134596	0.938934	0.983678	0.0250867	0.0165228	0.128937	0.683822	0.00967471	0.0109722	0.377911	0.817317	-0.00795975	0.0125315	0.525313	0.928342	0.0654564
317	90001707	MFI	B cell	BAFF-R on IgD+ CD38- unsw mem	0.0427935	0.022624	0.0585565	0.515721	0.0539551	0.0161771	0.000852123	0.0564277	-0.0267183	0.0353523	0.449785	0.900802	-0.00219501	0.013688	0.872597	0.980295	-0.00838444	0.0143005	0.557672	0.932857	0.0215255	0.0178227	0.227141	0.906046	0.0162057	0.0121284	0.181492	0.748142	-0.00478272	0.0131289	0.715642	0.957592	0.0139575	0.0161473	0.387377	0.851602	-0.000382236	0.0106743	0.971435	0.987695	-0.0144127	0.012074	0.232597	0.837579	0.0939381
318	90001708	MFI	B cell	BAFF-R on IgD+ CD38br	0.0755466	0.0221915	0.000663323	0.0748851	0.0372773	0.0156407	0.0171559	0.236622	0.00435906	0.0362334	0.904242	0.984494	0.00843113	0.014177	0.552041	0.931016	0.00169289	0.0149849	0.910052	0.986285	-0.00212291	0.0172614	0.902118	0.99861	0.00825801	0.0121922	0.498202	0.897989	0.00331581	0.012882	0.796871	0.957592	0.0197989	0.0155809	0.20383	0.787746	0.0179851	0.0099308	0.070135	0.611999	0.00773777	0.0117874	0.511539	0.928342	0.049605
319	90001709	MFI	B cell	BAFF-R on IgD+ CD38dim	0.0431152	0.0208	0.0381863	0.436232	0.0402769	0.013837	0.00360486	0.109124	-0.0295533	0.0325727	0.364247	0.829523	0.00221389	0.011961	0.853157	0.980295	-0.017466	0.013011	0.179465	0.868802	7.96957e-06	0.0154403	0.999588	0.999588	0.0102138	0.0111261	0.358618	0.843607	-0.0102235	0.0110966	0.356881	0.874515	0.0220281	0.0139132	0.113364	0.673732	0.00300803	0.00900268	0.738284	0.933497	-0.00713576	0.00997275	0.474284	0.928342	0.046663
320	90001710	MFI	B cell	BAFF-R on IgD- CD24-	0.0555894	0.0229501	0.0154277	0.352427	0.0514227	0.0156907	0.00104817	0.0564277	-0.00364676	0.0356596	0.918546	0.987437	0.0029273	0.0137882	0.83187	0.980295	-0.0116061	0.0142975	0.41693	0.878872	-0.000602875	0.017535	0.972573	0.99861	0.0275221	0.0130965	0.0355985	0.593624	-0.0142181	0.0130706	0.276685	0.822182	0.0205996	0.0166373	0.215658	0.787746	0.00406295	0.0104775	0.698179	0.927136	-0.0129752	0.0118177	0.272227	0.857865	0.0322904
321	90001711	MFI	B cell	BAFF-R on IgD- CD27-	0.0744744	0.0220944	0.000749678	0.0748851	0.0519017	0.015396	0.000748675	0.0564277	-0.0241461	0.0361381	0.50403	0.915676	0.00379341	0.0138406	0.784024	0.978023	-0.0150714	0.0140491	0.283375	0.878872	-0.00275708	0.017326	0.873567	0.99861	0.0303561	0.0125804	0.0158231	0.57411	-0.00895377	0.0127207	0.481511	0.923431	0.0274306	0.0154898	0.0765802	0.627592	-0.0019042	0.010492	0.855982	0.950488	-0.0127302	0.0115417	0.270037	0.857865	0.0394196
322	90001712	MFI	B cell	BAFF-R on IgD- CD38-	0.0373099	0.0205933	0.0700251	0.550413	0.0468049	0.0141528	0.00094264	0.0564277	-0.00688532	0.0330396	0.83492	0.969778	0.0146024	0.0121031	0.227625	0.81454	-0.011863	0.0130193	0.362196	0.878872	-0.0100866	0.0161866	0.533189	0.98485	0.0153875	0.0107863	0.153703	0.723559	-0.00410053	0.0119713	0.731952	0.957592	0.0129789	0.015654	0.407042	0.853269	0.0117426	0.0090833	0.19609	0.739174	0.00689741	0.0107416	0.520794	0.928342	0.0316287
323	90001713	MFI	B cell	BAFF-R on IgD- CD38br	0.0695964	0.06456	0.281029	0.818535	-0.0533032	0.0590447	0.366653	0.809847	-0.115749	0.106812	0.278511	0.774846	0.0222668	0.041436	0.591006	0.946583	-0.00407747	0.0425435	0.923646	0.986285	-0.0576962	0.0564844	0.30704	0.92145	-0.0310135	0.0363417	0.393445	0.843607	0.122447	0.0518276	0.0181484	0.39019	0.00842583	0.0487555	0.862794	0.955984	0.0489096	0.0278657	0.0792271	0.625201	0.0185328	0.0355828	0.602481	0.928342	0.136317
324	90001714	MFI	B cell	BAFF-R on IgD- CD38dim	0.0436989	0.0213941	0.0410957	0.444853	0.050697	0.0144935	0.000468931	0.0564277	-0.00333432	0.0343701	0.922717	0.990464	0.00475656	0.0125557	0.704809	0.961105	-0.000308003	0.0134228	0.981693	0.996552	-0.000340495	0.0169459	0.983969	0.99861	0.028755	0.0116359	0.0134646	0.57411	-0.00632987	0.0123406	0.607999	0.950026	0.0149437	0.0153323	0.329731	0.846034	0.00460515	0.0100181	0.645742	0.927136	-0.000960012	0.0111858	0.931606	0.988182	0.046855
325	90001715	MFI	B cell	BAFF-R on memory B cell	0.0449459	0.0207494	0.0303007	0.432815	0.0479193	0.0134906	0.000382253	0.0564277	-0.0133648	0.0319775	0.675989	0.950351	0.00787408	0.0116234	0.498132	0.917216	-0.0267823	0.0131179	0.0411845	0.639345	-0.00644178	0.0158053	0.683589	0.986765	0.0240909	0.0107355	0.0248302	0.57411	-0.00659383	0.0114126	0.56342	0.927613	0.01171	0.014049	0.404557	0.853269	0.0035161	0.00920857	0.702588	0.927136	0.00233959	0.00998991	0.814834	0.961361	0.0322116
326	90001716	MFI	B cell	BAFF-R on naive-mature B cell	0.0525379	0.0215512	0.0147762	0.352427	0.0430389	0.0140452	0.0021817	0.0762268	-0.0047234	0.0338379	0.888985	0.981643	0.0053928	0.0120992	0.655804	0.958191	-0.0187788	0.0136781	0.169782	0.868802	0.00124116	0.0160593	0.938396	0.99861	0.00679201	0.011444	0.552848	0.903459	-0.00601627	0.0117366	0.608225	0.950026	0.022368	0.0143134	0.118116	0.675647	0.0106233	0.00942219	0.259543	0.741051	-0.000443305	0.0102369	0.965459	0.99767	0.0496997
327	90001717	MFI	B cell	BAFF-R on unsw mem	0.0500042	0.0208889	0.0166741	0.358493	0.0473942	0.0133126	0.000370709	0.0564277	-0.00286755	0.0314464	0.927343	0.992935	0.00693249	0.0114969	0.546518	0.92834	-0.0200041	0.0128334	0.119055	0.833529	-0.0105959	0.0156631	0.498729	0.98485	0.0172835	0.0103031	0.0934436	0.702864	-0.00566406	0.0113451	0.617603	0.95324	0.0157865	0.0139173	0.256668	0.796544	0.00820575	0.00865919	0.343315	0.797792	-0.00103351	0.0100823	0.918354	0.988182	0.0280921
328	90001718	MFI	B cell	BAFF-R on sw mem	0.0375061	0.0209578	0.0735176	0.56013	0.0421097	0.0136037	0.00196513	0.0756057	0.00997938	0.0327663	0.760699	0.964612	0.0197515	0.0122004	0.105464	0.727302	-0.0164565	0.0130394	0.206929	0.878872	0.000775021	0.0158856	0.961088	0.99861	0.0174459	0.0103597	0.0921775	0.702864	-0.0118615	0.0114706	0.301099	0.83058	0.0136181	0.0141439	0.335636	0.846034	0.0169134	0.00885042	0.056001	0.554776	0.00557368	0.0101656	0.583493	0.928342	0.0329904
329	90001719	MFI	B cell	BAFF-R on IgD+	0.0358555	0.0209368	0.0867933	0.586313	0.0437425	0.0137823	0.00150448	0.0646928	-0.0182372	0.0329077	0.579448	0.930937	0.00498431	0.0119694	0.677102	0.958191	-0.0156173	0.0129833	0.229027	0.878872	-0.000309772	0.0159603	0.984515	0.99861	0.0181413	0.011335	0.109494	0.702864	-0.00196253	0.0113378	0.862576	0.968668	0.0215756	0.013944	0.12179	0.679605	0.00527306	0.00936649	0.573455	0.927136	-0.00311272	0.010068	0.757193	0.949454	0.0484797
330	90001720	MFI	B cell	BAFF-R on transitional	0.0897306	0.0237765	0.000160706	0.0397758	0.0496858	0.0162202	0.00218983	0.0762268	-0.00248586	0.0365179	0.945728	0.992935	0.0147396	0.0146212	0.313405	0.874069	-0.00386161	0.0151318	0.79857	0.973649	0.00257838	0.0180391	0.886343	0.99861	0.0225525	0.0131751	0.0869422	0.702864	-0.0065476	0.013486	0.627315	0.95324	0.0283343	0.0166568	0.0889316	0.648901	0.0116233	0.0101033	0.24996	0.741051	0.00651837	0.0124874	0.601673	0.928342	0.0732009
331	90001721	MFI	B cell	CD19 on CD20-	0.107604	0.0781383	0.168484	0.727583	0.0821139	0.0723741	0.256554	0.72473	-0.0314732	0.155327	0.839428	0.969778	-0.0636775	0.0485955	0.190075	0.804627	-0.12956	0.0653364	0.0473709	0.653362	0.000807272	0.0615951	0.989543	0.99861	0.042698	0.0548135	0.435998	0.868046	0.061046	0.0583244	0.295255	0.83058	0.0362983	0.061998	0.558229	0.879451	-0.0263709	0.0434843	0.544218	0.927136	-0.0416767	0.0534903	0.435894	0.913005	0.180646
332	90001722	MFI	B cell	CD19 on CD20- CD38-	0.0509143	0.0917958	0.579136	0.940811	0.0174996	0.056779	0.757926	0.935885	0.267756	0.163539	0.101577	0.601835	-0.0920381	0.0651306	0.157617	0.748515	0.0505606	0.0515191	0.326398	0.878872	0.0291233	0.0588127	0.620468	0.986765	-0.0273319	0.045161	0.54504	0.903459	0.0182707	0.0406051	0.652739	0.957592	0.0413624	0.0816787	0.612573	0.907864	-0.0284617	0.0322482	0.377461	0.817317	-0.0440949	0.0491608	0.369744	0.897951	-0.0806758
333	90001723	MFI	B cell	CD19 on CD24+ CD27+	0.138342	0.0418313	0.00094257	0.0765576	-0.00779398	0.0329589	0.813063	0.943412	0.10249	0.06707	0.126485	0.61343	-0.000808774	0.0268429	0.975963	0.995658	0.0580323	0.033043	0.0790432	0.804185	-0.0882336	0.034884	0.0114276	0.47105	0.0277846	0.0242452	0.251802	0.807605	-0.0348947	0.0284616	0.220188	0.797663	0.065243	0.0333114	0.0501618	0.601639	0.0463997	0.0190929	0.0150901	0.424265	0.00664787	0.0250399	0.790632	0.961361	0.0997233
334	90001724	MFI	B cell	CD19 on IgD+ CD24+	0.069475	0.0329723	0.0351111	0.436232	-0.0269596	0.0265724	0.310311	0.778696	0.0811336	0.0495392	0.101471	0.601835	-0.0182698	0.0227107	0.421134	0.889736	0.00480789	0.0230413	0.834711	0.976818	0.0384345	0.0275828	0.163492	0.865094	0.00685213	0.0200064	0.731977	0.952092	-0.0327573	0.0231071	0.156299	0.723597	0.0354216	0.0276758	0.200589	0.787746	0.0251296	0.0194803	0.19705	0.739174	0.00873422	0.01894	0.64469	0.931883	0.119822
335	90001725	MFI	B cell	CD19 on IgD+ CD24-	0.0682564	0.038764	0.0782691	0.577927	-0.000796378	0.0262108	0.975761	0.995662	0.115256	0.0586207	0.049283	0.545846	0.00127299	0.0212461	0.952222	0.995658	0.022231	0.0227391	0.328245	0.878872	0.0290422	0.0311724	0.351512	0.934634	-0.0129684	0.0185986	0.48563	0.889714	-0.00793329	0.0116827	0.497096	0.923431	0.0480911	0.0271711	0.0767379	0.627592	0.00890324	0.0173202	0.607225	0.927136	0.01468	0.0231486	0.525975	0.928342	0.0690798
336	90001726	MFI	B cell	CD19 on IgD+ CD38-	0.0765681	0.0543258	0.15871	0.72719	0.00292464	0.0349546	0.933319	0.986221	-0.0137129	0.0748039	0.854549	0.969993	0.0367122	0.0288912	0.203835	0.808768	0.0570173	0.0378877	0.132349	0.849196	-0.0246768	0.0473363	0.602152	0.986765	-0.0168823	0.0355747	0.635103	0.924609	-0.0348771	0.0314713	0.267767	0.819711	0.0247888	0.0480374	0.605833	0.906231	0.0466737	0.0312809	0.135678	0.730658	0.0205148	0.0335645	0.541062	0.928342	0.0711459
337	90001727	MFI	B cell	CD19 on IgD+ CD38- naive	-0.0774802	0.0648745	0.232357	0.765103	-0.0204515	0.0345922	0.554376	0.890199	-0.0145483	0.0622204	0.815126	0.969778	0.00769321	0.0309092	0.80344	0.980295	-0.004251	0.0259308	0.869781	0.98253	-0.0330563	0.0389913	0.396556	0.938631	0.0442879	0.0356294	0.213863	0.777272	-0.0163284	0.0377981	0.665749	0.957592	-0.0310787	0.0354092	0.380107	0.851602	-0.00946834	0.0203983	0.642524	0.927136	0.00230377	0.0262816	0.930149	0.988182	0.0317459
338	90001728	MFI	B cell	CD19 on IgD+ CD38- unsw mem	0.0454026	0.0381617	0.234148	0.766102	0.0237185	0.0268505	0.377045	0.809847	0.122612	0.0576015	0.0332855	0.513903	-0.00305343	0.0208074	0.883331	0.980295	0.0135806	0.0250417	0.587597	0.951233	0.0320376	0.0333331	0.336484	0.934634	0.0272417	0.0223781	0.223475	0.785019	-0.0465709	0.023478	0.0473006	0.519298	0.0344677	0.0261905	0.188162	0.785981	0.0192241	0.0127476	0.131542	0.730658	0.0164745	0.0246097	0.50322	0.928342	0.0171031
339	90001729	MFI	B cell	CD19 on IgD+ CD38br	0.0692147	0.0553052	0.210751	0.757387	0.00854417	0.035706	0.810879	0.943412	0.162415	0.0790989	0.0400424	0.527209	0.00108814	0.0321884	0.973032	0.995658	0.0548506	0.0309129	0.076004	0.804185	-0.0225884	0.0346736	0.514751	0.98485	0.0514097	0.0261179	0.0490255	0.662823	-0.0639205	0.0305892	0.03665	0.495633	-0.0118909	0.0411241	0.772468	0.93604	0.0508862	0.0282115	0.0712721	0.611999	0.0204301	0.0273082	0.454382	0.922149	0.153206
340	90001730	MFI	B cell	CD19 on IgD+ CD38dim	0.0604814	0.0442165	0.171359	0.727583	-0.0420551	0.03004	0.161522	0.641697	0.0918705	0.068026	0.176849	0.639983	0.00950366	0.0255703	0.71014	0.961105	0.0108511	0.0243325	0.655633	0.955816	0.00690798	0.0373307	0.853191	0.99861	-0.0130026	0.0247903	0.599927	0.913638	-0.00676177	0.0279078	0.808556	0.957592	0.0341186	0.0373566	0.361073	0.851602	0.0354216	0.0182213	0.0518991	0.534342	0.0177606	0.0227892	0.435778	0.913005	0.108682
341	90001731	MFI	B cell	CD19 on IgD- CD24-	0.182591	0.07173	0.0109111	0.306769	0.00784748	0.047615	0.869092	0.962702	0.270414	0.105797	0.010589	0.394917	0.0666945	0.043944	0.129086	0.748515	0.0955443	0.0444599	0.0316345	0.616426	-0.0343966	0.0540374	0.524429	0.98485	0.0254491	0.0356646	0.475494	0.88051	-0.0147331	0.0397266	0.710741	0.957592	0.0991947	0.0485121	0.0408805	0.515235	0.101365	0.0298371	0.000680565	0.0994985	0.0644338	0.0350036	0.0656542	0.607509	0.0948802
342	90001732	MFI	B cell	CD19 on IgD- CD27-	0.145604	0.0706983	0.0394456	0.43689	-0.0189959	0.050897	0.708984	0.929502	0.190586	0.118863	0.108846	0.601835	0.0649821	0.0456864	0.154924	0.748515	0.13119	0.0473801	0.00562479	0.411172	-0.0934057	0.0590017	0.113398	0.813144	0.0331315	0.0380226	0.383556	0.843607	-0.0361041	0.0422076	0.392334	0.883345	0.033068	0.0504622	0.512273	0.863608	0.0788423	0.033116	0.0172755	0.435461	0.00102015	0.0358696	0.977311	0.99767	0.110466
343	90001733	MFI	B cell	CD19 on IgD- CD38-	0.144658	0.0689383	0.0358719	0.436232	-0.0407877	0.0639388	0.523527	0.881354	0.193922	0.109449	0.0764294	0.575978	0.0642446	0.0443722	0.147657	0.748515	0.151368	0.0446079	0.000690577	0.191926	-0.0261822	0.0533553	0.623629	0.986765	-0.00740357	0.038694	0.848262	0.967733	0.00583142	0.0392193	0.8818	0.973323	0.0443483	0.0459066	0.334017	0.846034	0.102061	0.0290624	0.000445131	0.0813478	0.0259588	0.0330234	0.431824	0.913005	0.102343
344	90001734	MFI	B cell	CD19 on IgD- CD38br	-0.0726835	0.0811292	0.370307	0.824286	-0.0746301	0.0829897	0.368509	0.809847	-0.0532872	0.118818	0.65381	0.946406	-0.00942766	0.0573885	0.869512	0.980295	-0.0554253	0.0643307	0.388925	0.878872	-0.0093339	0.0660158	0.887563	0.99861	-0.0287722	0.0520169	0.580174	0.908986	0.0250038	0.0474734	0.598409	0.946127	-0.0869166	0.0724977	0.230572	0.788654	-0.00800082	0.0376817	0.831852	0.950488	-0.0188803	0.0512389	0.712518	0.949454	0.0238825
345	90001735	MFI	B cell	CD19 on IgD- CD38dim	0.164354	0.0491181	0.000819536	0.0748851	-0.0239757	0.0384598	0.533024	0.885547	0.31415	0.0753753	3.07531e-05	0.0224805	0.0462876	0.0313935	0.140365	0.748515	0.108828	0.0324173	0.000787659	0.191926	-0.0157347	0.0419011	0.707274	0.986765	0.0373106	0.0254899	0.143265	0.723559	-0.0433048	0.0303119	0.153108	0.723597	0.0769047	0.0369908	0.0376152	0.51309	0.0831924	0.0223706	0.000200153	0.0731561	0.0483677	0.0271656	0.0749983	0.612611	0.134273
346	90001736	MFI	B cell	CD19 on memory B cell	0.187724	0.0523706	0.00033768	0.0598076	-0.0100987	0.0425494	0.812392	0.943412	0.149959	0.0903164	0.0968395	0.601835	-0.0206342	0.0320106	0.519183	0.925474	0.0419898	0.0354396	0.236086	0.878872	-0.0644336	0.0400994	0.108088	0.81062	0.0367369	0.0274523	0.180829	0.748142	-0.0388583	0.0316918	0.220149	0.797663	0.0822644	0.0422161	0.0513375	0.605286	0.0621323	0.023106	0.00716635	0.374186	0.0161108	0.0272481	0.554343	0.928342	0.170334
347	90001737	MFI	B cell	CD19 on naive-mature B cell	0.134204	0.0443325	0.00246818	0.138788	-0.0150705	0.0281591	0.592518	0.909939	0.0533584	0.0347415	0.124571	0.611149	0.0078431	0.0239812	0.743629	0.972308	0.0336853	0.0239836	0.160166	0.868802	0.0432241	0.033449	0.196274	0.89126	-0.00484978	0.0203605	0.811729	0.967733	-0.00699038	0.0119713	0.559269	0.927613	0.0785748	0.0304163	0.00978565	0.485259	0.0207727	0.0196027	0.289287	0.758595	0.0162218	0.0212596	0.445444	0.918123	0.0271497
348	90001738	MFI	B cell	CD19 on unsw mem	0.133606	0.0561379	0.0173147	0.36163	0.00186224	0.0359918	0.958735	0.995505	0.0846549	0.0738193	0.25147	0.731219	-0.0233839	0.027296	0.391622	0.886641	0.0634004	0.0368566	0.0853978	0.804185	-0.00494334	0.0416464	0.905515	0.99861	0.0616163	0.0277417	0.0263463	0.57411	-0.040871	0.0319499	0.200819	0.764578	0.048524	0.0419775	0.2477	0.794163	0.0462095	0.0275257	0.0931952	0.675092	0.0123701	0.0267537	0.643816	0.931883	0.165736
349	90001739	MFI	B cell	CD19 on PB/PC	0.0789089	0.095973	0.410964	0.864448	-0.0332502	0.0685804	0.627793	0.912359	0.227729	0.142796	0.11076	0.601835	-0.059016	0.0581828	0.310429	0.874069	-0.0877207	0.0565198	0.120654	0.833529	0.0448516	0.0702452	0.523148	0.98485	-0.0583	0.0525339	0.267103	0.807605	-0.0291689	0.0538629	0.588135	0.943511	0.0415875	0.0779585	0.593717	0.902302	-0.0451605	0.0408169	0.268546	0.747022	0.0190993	0.0493317	0.698637	0.949454	0.233164
350	90001740	MFI	B cell	CD19 on sw mem	0.154333	0.0480069	0.00130533	0.0954195	-0.0284273	0.0405068	0.482809	0.858719	0.273259	0.0788894	0.000532555	0.0830526	0.0121447	0.029881	0.684423	0.958191	0.0686567	0.0335678	0.040824	0.639345	-0.0143942	0.0391154	0.712879	0.986765	0.0410028	0.0250766	0.102027	0.702864	-0.00807931	0.0312641	0.796082	0.957592	0.0737121	0.0356968	0.0389277	0.51309	0.0597152	0.0213345	0.00512609	0.312264	0.0410723	0.0280605	0.143274	0.772235	0.181076
351	90001741	MFI	B cell	CD19 on IgD+	0.083591	0.0432844	0.0534577	0.507501	-0.0469961	0.0346624	0.175155	0.653258	0.0198057	0.0656207	0.762788	0.964612	0.0260481	0.0232083	0.261708	0.828311	0.0866618	0.0294092	0.00321127	0.39124	-0.0030444	0.0368187	0.934101	0.99861	-0.0149326	0.0255625	0.559113	0.903459	-0.0441071	0.0290339	0.128723	0.695728	0.0377018	0.0358252	0.292625	0.82049	0.0430414	0.0192268	0.0251814	0.4391	0.0437484	0.0219209	0.0459627	0.557434	0.0814513
352	90001742	MFI	B cell	CD19 on transitional	0.224527	0.051766	1.44218e-05	0.0105424	-0.0506362	0.0383107	0.186259	0.667964	0.192556	0.0908326	0.0340148	0.513903	0.0020492	0.0283625	0.942403	0.992646	0.0212691	0.0307392	0.488988	0.895763	0.024865	0.0373854	0.505986	0.98485	0.0369717	0.0248825	0.137319	0.723559	-0.0484989	0.030476	0.111525	0.688062	0.0508329	0.0406183	0.21076	0.787746	0.0486398	0.0218144	0.0257667	0.4391	0.0261535	0.0257737	0.310231	0.879079	0.11145
353	90001743	MFI	B cell	CD20 on B cell	-0.0237564	0.0565357	0.674339	0.957168	0.0394924	0.0412416	0.338271	0.802845	0.140954	0.0860732	0.101503	0.601835	0.0482521	0.0337081	0.152296	0.748515	0.0555056	0.0361645	0.124831	0.849196	0.00565974	0.0481635	0.906455	0.99861	0.0527073	0.0299409	0.0783439	0.683726	0.00894964	0.0348103	0.797103	0.957592	0.102954	0.0412535	0.012573	0.512891	0.0628448	0.0257511	0.0146681	0.424265	0.0182002	0.0316653	0.565449	0.928342	-0.0894664
354	90001744	MFI	B cell	CD20 on CD20- CD38-	0.0789365	0.11961	0.509288	0.911781	-0.14984	0.087948	0.0884308	0.497019	-0.349446	0.181998	0.0548514	0.563114	0.0175344	0.0575074	0.760437	0.972308	-0.0157856	0.0770948	0.837763	0.976818	-0.0848426	0.0935795	0.364599	0.938631	-0.0139888	0.0669035	0.834379	0.967733	0.103762	0.0568137	0.0677959	0.567534	-0.0284317	0.0692218	0.681268	0.931172	-0.0295437	0.0386347	0.444454	0.873766	0.0163581	0.0523463	0.754662	0.949454	0.0930604
355	90001745	MFI	B cell	CD20 on CD24+ CD27+	-0.0263274	0.060978	0.665922	0.952488	0.0215923	0.0497766	0.664446	0.923792	0.0628395	0.102869	0.541285	0.925181	0.0674533	0.0371934	0.0697421	0.676696	0.016141	0.0431023	0.708047	0.955816	-0.0243717	0.047262	0.606083	0.986765	-0.0143577	0.0363669	0.692991	0.946223	0.0155716	0.0371174	0.674835	0.957592	0.0255963	0.0428096	0.549899	0.874572	0.0318284	0.0261569	0.223671	0.741051	0.0166108	0.0325601	0.609941	0.928543	-0.118753
356	90001746	MFI	B cell	CD20 on IgD+ CD24+	0.0818197	0.0688604	0.234756	0.766102	-0.0416	0.0412467	0.313183	0.778696	0.0410085	0.0797203	0.606969	0.933053	0.0183585	0.0302959	0.544533	0.92834	0.0384318	0.0382677	0.315241	0.878872	0.00571932	0.0364581	0.875344	0.99861	-0.0643108	0.0402036	0.109681	0.702864	-0.0476431	0.0414912	0.250857	0.815007	0.0750848	0.0356657	0.0352705	0.512891	0.0476709	0.0230519	0.0386415	0.531439	0.0204228	0.0324539	0.529162	0.928342	0.0210772
357	90001747	MFI	B cell	CD20 on IgD+ CD24-	-0.0143135	0.0434601	0.741893	0.983407	0.0249895	0.0337729	0.459345	0.85072	-0.0316227	0.0589264	0.591512	0.933053	0.0136977	0.0236973	0.563245	0.931967	-0.0143412	0.0252517	0.570081	0.940698	-0.075364	0.0405119	0.0628443	0.68566	-0.00952881	0.0172374	0.5804	0.908986	-0.0130124	0.0296824	0.661105	0.957592	-0.00724463	0.0330048	0.826259	0.945897	0.00402626	0.0149528	0.787726	0.944285	-0.0444987	0.0215867	0.0392656	0.557434	-0.0510279
358	90001748	MFI	B cell	CD20 on IgD+ CD38-	-0.00480481	0.054956	0.93033	0.986644	0.0380708	0.0415868	0.359953	0.809847	0.0746526	0.0993359	0.452341	0.900985	0.0418002	0.030267	0.167264	0.757625	0.028059	0.039376	0.476099	0.895763	-0.0273131	0.0521125	0.600196	0.986765	-0.00971182	0.0302461	0.74814	0.954802	-0.0163607	0.0296259	0.580783	0.943449	-0.000573466	0.0471125	0.990288	0.998484	0.0147348	0.0248804	0.5537	0.927136	-0.0153383	0.0335653	0.647692	0.931883	-0.129911
359	90001749	MFI	B cell	CD20 on IgD+ CD38- naive	0.0774574	0.0519593	0.136032	0.693509	0.0201379	0.0344461	0.558803	0.890199	-0.00578117	0.0829817	0.944458	0.992935	-0.0204738	0.0298222	0.492379	0.915887	-0.0253113	0.0354463	0.475181	0.895763	0.000152203	0.0440668	0.997244	0.99861	-0.00212664	0.029102	0.941746	0.987416	0.013546	0.0203305	0.505226	0.923431	0.0861276	0.035077	0.0140732	0.512891	-0.0236926	0.0209627	0.258382	0.741051	-0.0418809	0.0259829	0.106992	0.657235	0.0795679
360	90001750	MFI	B cell	CD20 on IgD+ CD38- unsw mem	-0.0130243	0.0677332	0.847517	0.986644	-0.00772306	0.0465252	0.868159	0.962702	0.0224299	0.103923	0.829119	0.969778	0.0134115	0.0423589	0.751535	0.972308	-0.0758239	0.0435156	0.0814287	0.804185	-0.0459879	0.0554608	0.406993	0.938631	-0.0223426	0.0352301	0.525955	0.903459	0.0732318	0.0410051	0.0741123	0.570275	-0.0010784	0.048616	0.982303	0.995237	0.0377811	0.0285801	0.186188	0.739174	0.0282049	0.0334263	0.398785	0.908398	-0.0130495
361	90001751	MFI	B cell	CD20 on IgD+ CD38br	0.0343117	0.049526	0.488434	0.90681	-0.0114294	0.0348774	0.743136	0.932008	0.159666	0.0861289	0.0637674	0.563114	0.0179605	0.0314068	0.567413	0.932105	-0.000970492	0.0322712	0.976009	0.996552	-0.0324141	0.0388475	0.40406	0.938631	0.0419535	0.0228353	0.066177	0.66351	-0.00734441	0.0247725	0.766868	0.957592	0.0757049	0.0353857	0.0324019	0.512891	-0.00876831	0.0188285	0.641436	0.927136	-0.00188879	0.0290541	0.948166	0.994715	0.0462549
362	90001752	MFI	B cell	CD20 on IgD+ CD38dim	0.00625426	0.0480724	0.896487	0.986644	0.078756	0.037869	0.0375532	0.347486	0.0311393	0.0730716	0.670001	0.948382	0.00842861	0.0243488	0.729222	0.968098	-0.0335905	0.040271	0.404218	0.878872	0.0114244	0.0355437	0.747893	0.986765	0.0141021	0.0285393	0.621215	0.924609	-0.0185412	0.0258197	0.472695	0.923431	0.0285434	0.0395653	0.470648	0.853269	0.0228244	0.0214744	0.287843	0.758595	-0.0317648	0.024797	0.200195	0.810349	-0.0811414
363	90001753	MFI	B cell	CD20 on IgD- CD24-	0.0474927	0.0584453	0.416447	0.864448	-0.0562628	0.0454283	0.215532	0.701965	0.118556	0.0833136	0.154734	0.622545	-0.0180324	0.0398617	0.650999	0.958191	-0.00739024	0.03699	0.841644	0.976818	0.0108226	0.0420928	0.797092	0.99861	0.0114974	0.0338883	0.734405	0.952319	-0.038762	0.0402119	0.335074	0.863482	0.0403538	0.0408684	0.323442	0.841411	0.00477561	0.0225282	0.83212	0.950488	-0.0295606	0.0320615	0.356529	0.894068	0.0244313
364	90001754	MFI	B cell	CD20 on IgD- CD27-	-0.033937	0.0861846	0.69375	0.962298	0.0981561	0.0673954	0.145276	0.60684	-0.0641935	0.131023	0.624175	0.933053	0.0800799	0.049923	0.108699	0.730862	0.0484395	0.0556228	0.383832	0.878872	-0.134383	0.0710898	0.058715	0.68128	0.0992721	0.0492318	0.0437559	0.643061	-0.00328509	0.0524268	0.950037	0.983678	0.102138	0.0622659	0.100931	0.648901	0.0317686	0.0349874	0.363878	0.80119	0.0226505	0.0426138	0.595052	0.928342	-0.00889062
365	90001755	MFI	B cell	CD20 on IgD- CD38-	0.403202	0.244231	0.0987576	0.606654	0.016504	0.168219	0.921845	0.985391	0.199566	0.381182	0.600595	0.933053	-0.0447769	0.146581	0.760004	0.972308	-0.101782	0.16774	0.543993	0.93046	-0.284912	0.185685	0.124936	0.81543	0.082706	0.136218	0.543745	0.903459	0.175001	0.14477	0.226733	0.797663	0.467154	0.168973	0.00569827	0.347119	-0.0496422	0.112049	0.657736	0.927136	-0.0677264	0.117824	0.56542	0.928342	0.0979672
366	90001756	MFI	B cell	CD20 on IgD- CD38br	-0.00254192	0.0439275	0.953855	0.986644	0.0331181	0.0314453	0.29225	0.754894	-0.0214765	0.065195	0.741838	0.964612	0.0373155	0.026483	0.158824	0.748515	-3.75021e-05	0.0295377	0.998987	0.999972	0.00645049	0.0273918	0.813829	0.99861	0.0631841	0.0326508	0.052972	0.662823	0.00828434	0.0204653	0.685625	0.957592	0.00194097	0.0349438	0.955704	0.983971	0.0249074	0.0151174	0.0994341	0.675092	-0.0155196	0.0193583	0.422726	0.911542	0.0287823
367	90001757	MFI	B cell	CD20 on IgD- CD38dim	-0.0475444	0.0550688	0.387938	0.841492	0.0330721	0.0343082	0.335061	0.802845	0.116237	0.0803885	0.148194	0.622545	-0.00349353	0.0204538	0.86438	0.980295	0.0142131	0.0212738	0.504065	0.895763	0.0112819	0.0174385	0.517662	0.98485	-0.00715228	0.0246784	0.771955	0.9608	0.0202837	0.0302094	0.501942	0.923431	0.021998	0.0382533	0.565249	0.882026	0.00388841	0.0229316	0.865352	0.950488	0.000141691	0.0181058	0.993756	0.99767	-0.111089
368	90001758	MFI	B cell	CD20 on memory B cell	-0.0603597	0.056728	0.287319	0.818535	0.0557829	0.0690335	0.419058	0.827709	0.0916022	0.117585	0.435964	0.885248	0.0377103	0.0418491	0.367533	0.886641	-0.00473506	0.0444066	0.915083	0.986285	0.0106215	0.0459372	0.817145	0.99861	0.00458235	0.038371	0.904941	0.98293	0.0475783	0.0411665	0.247782	0.812235	0.0645583	0.0398104	0.10488	0.649722	0.0289681	0.0300326	0.334768	0.797792	-0.0092129	0.0364055	0.800219	0.961361	-0.0847864
369	90001759	MFI	B cell	CD20 on naive-mature B cell	-0.0354819	0.0389129	0.361859	0.821945	-0.0245172	0.038479	0.524022	0.881354	0.117382	0.0658367	0.0745987	0.575978	0.0309235	0.0252944	0.221502	0.813658	-0.0168891	0.0233993	0.470433	0.895763	-0.0181237	0.033531	0.588848	0.986765	-0.0234725	0.021189	0.267962	0.807605	0.00636223	0.0259333	0.806201	0.957592	-0.00705702	0.0287325	0.805983	0.939789	0.0121622	0.0143293	0.39601	0.834246	-0.0385043	0.0198683	0.0526259	0.574736	-0.0781483
370	90001760	MFI	B cell	CD20 on unsw mem	-0.00688589	0.0626368	0.912462	0.986644	0.0531983	0.0671183	0.428008	0.827709	0.0802821	0.0797572	0.314136	0.79757	0.0127373	0.0281358	0.650759	0.958191	0.00647863	0.0403102	0.872314	0.98253	-0.00825667	0.0358937	0.818067	0.99861	-0.00491213	0.028901	0.865039	0.970982	-0.00933608	0.0300221	0.755821	0.957592	0.0452183	0.035243	0.199477	0.787746	0.0211638	0.0295579	0.473984	0.888959	-0.0212125	0.0320467	0.508019	0.928342	-0.113882
371	90001761	MFI	B cell	CD20 on sw mem	-0.0103705	0.0571285	0.855953	0.986644	0.100129	0.0449745	0.0259903	0.292761	0.170018	0.0890487	0.0562277	0.563114	-0.027704	0.0327094	0.397011	0.886641	0.0431865	0.0377069	0.252076	0.878872	0.046674	0.0433977	0.282153	0.90844	0.0568732	0.0317003	0.0727982	0.683726	0.0211297	0.0327885	0.519301	0.923622	0.0680109	0.0444182	0.125733	0.683822	0.00908691	0.022396	0.684935	0.927136	0.0213211	0.0289673	0.461705	0.922149	0.00604244
372	90001762	MFI	B cell	CD20 on IgD+	0.0044048	0.0648442	0.945842	0.986644	0.0925183	0.0530845	0.0813596	0.497019	0.175071	0.102935	0.0889814	0.600705	0.0441552	0.0258453	0.0875546	0.678044	0.00701373	0.0387968	0.85654	0.976818	-0.138097	0.0516513	0.00750313	0.457066	-4.71255e-05	0.0223759	0.99832	0.999687	-0.00129926	0.0378449	0.972613	0.988846	0.0644987	0.0475739	0.175177	0.744501	0.00609012	0.0179624	0.734573	0.933256	-0.056011	0.0297034	0.0593386	0.602716	-0.101714
373	90001763	MFI	B cell	CD20 on transitional	0.0452984	0.0515383	0.379441	0.827974	0.0266577	0.0389116	0.493291	0.862668	0.159339	0.071855	0.0265882	0.513903	0.0272231	0.0253691	0.283236	0.831507	-0.0252311	0.0288478	0.381777	0.878872	-0.000652764	0.0231586	0.977513	0.99861	0.0204163	0.0215286	0.342958	0.843607	0.00288463	0.0197325	0.883774	0.973323	0.094897	0.0293852	0.00124047	0.281676	0.00251545	0.0214233	0.90653	0.967406	0.0166419	0.0277844	0.549197	0.928342	-0.00610585
374	90001764	MFI	B cell	CD24 on CD24+ CD27+	0.00788045	0.0478981	0.869318	0.986644	0.016926	0.0336872	0.615354	0.911288	-0.0028418	0.074936	0.969749	0.992935	0.0346338	0.0299808	0.248008	0.817943	0.0291109	0.0294767	0.323354	0.878872	-0.00867047	0.0382519	0.820682	0.99861	-0.00114209	0.0229977	0.960392	0.987416	-0.00595953	0.0270216	0.825445	0.962361	-0.0461666	0.0319397	0.148338	0.713386	0.0466943	0.0202282	0.0209782	0.4391	0.00838752	0.0229104	0.71429	0.949454	-0.0171792
375	90001765	MFI	B cell	CD24 on IgD+ CD24+	-0.0382604	0.041162	0.352626	0.821945	0.00700673	0.0305805	0.818773	0.94484	0.157929	0.062949	0.012113	0.394917	0.048917	0.0250268	0.0506316	0.653839	0.0561257	0.0226179	0.0130839	0.465787	-0.0289522	0.0311172	0.352152	0.934634	-0.0107829	0.020798	0.604137	0.916232	-0.00398494	0.0225357	0.859644	0.968258	-0.0105824	0.0291855	0.716909	0.931172	0.0193193	0.0166137	0.244888	0.741051	0.0513	0.022151	0.0205625	0.469725	-0.0477588
376	90001766	MFI	B cell	CD24 on IgD+ CD38-	-0.0187836	0.0417786	0.653	0.952488	-0.0266198	0.0368288	0.469803	0.852905	0.0460999	0.0652713	0.480013	0.906289	-0.0156227	0.0314883	0.619794	0.951827	0.0316169	0.0274002	0.248543	0.878872	-0.0139402	0.0319511	0.662621	0.986765	-0.0252953	0.0271679	0.351817	0.843607	0.0341587	0.0243264	0.160264	0.723597	0.000899854	0.0314511	0.977175	0.992104	0.0135834	0.0178138	0.445749	0.873766	0.0115897	0.0226324	0.60859	0.928543	0.00505238
377	90001767	MFI	B cell	CD24 on IgD+ CD38- unsw mem	0.029921	0.0539527	0.579183	0.940811	0.00680249	0.0384073	0.859419	0.960604	0.0739642	0.0888683	0.405245	0.878054	-0.0275142	0.0284909	0.334185	0.878739	-0.000690054	0.0388106	0.985814	0.996722	0.0433877	0.0415209	0.296042	0.90844	-0.0149911	0.0269148	0.577538	0.908986	0.00396523	0.0266371	0.881663	0.973323	-0.0108864	0.0426313	0.798443	0.939216	-0.0449086	0.019633	0.0221725	0.4391	-0.0100794	0.0247527	0.683857	0.94678	0.0805195
378	90001768	MFI	B cell	CD24 on IgD+ CD38br	0.0350607	0.0510988	0.492628	0.909371	0.0114609	0.0424211	0.787029	0.943412	0.215121	0.0799807	0.00715255	0.394917	-0.0322215	0.0326351	0.323482	0.874069	0.0378046	0.0314212	0.228916	0.878872	-0.0150815	0.0360105	0.675356	0.986765	0.0081781	0.025107	0.744629	0.954802	-0.0402368	0.0267565	0.132629	0.695728	0.0884509	0.0418116	0.0343903	0.512891	0.00831701	0.0202428	0.681173	0.927136	0.0126439	0.0238236	0.595608	0.928342	-0.00771009
379	90001769	MFI	B cell	CD24 on IgD- CD38-	-0.0852064	0.0493258	0.0840917	0.584809	-0.0127708	0.0312958	0.683224	0.926689	0.0605447	0.0734855	0.409997	0.878054	-0.0224439	0.0275081	0.414555	0.88868	0.0130296	0.0277128	0.638236	0.951643	0.0359591	0.0352425	0.30757	0.92145	-0.0143639	0.0260527	0.581402	0.908986	-0.0111484	0.0293042	0.70362	0.957592	-0.0318145	0.0316316	0.31452	0.841045	0.00406122	0.0193996	0.834178	0.950488	-0.0475651	0.0236372	0.0441888	0.557434	-0.000449746
380	90001770	MFI	B cell	CD24 on IgD- CD38dim	-0.0854538	0.0289544	0.00316412	0.150737	0.0437346	0.0201936	0.0303295	0.327761	0.0337358	0.0698826	0.629274	0.933053	0.0559004	0.0240376	0.0200431	0.492958	0.0114171	0.0169083	0.499526	0.895763	-0.0803183	0.0202657	7.3932e-05	0.0270222	0.0336151	0.0214534	0.11714	0.713578	0.0161073	0.0161714	0.319231	0.857933	-0.0379066	0.0266338	0.154663	0.724735	0.0172184	0.0181846	0.343707	0.797792	0.00022846	0.0229727	0.992065	0.99767	-0.0114981
381	90001771	MFI	B cell	CD24 on memory B cell	-0.00776569	0.0495423	0.875443	0.986644	0.0137253	0.0333108	0.680311	0.926689	-0.0222233	0.0875058	0.799524	0.969778	0.0163829	0.0256905	0.523667	0.925474	0.0098404	0.0314137	0.754089	0.967711	0.0297216	0.0366387	0.417246	0.943767	0.022848	0.0246129	0.353254	0.843607	0.0252522	0.0312919	0.419672	0.902043	-0.00680884	0.0340488	0.841502	0.947824	0.00579283	0.017139	0.73537	0.933256	-0.017209	0.0225105	0.444576	0.918123	0.0331125
382	90001772	MFI	B cell	CD24 on unsw mem	0.0249901	0.0366036	0.494783	0.911049	-0.026182	0.0345722	0.448862	0.845147	-0.0275823	0.070702	0.696448	0.964012	-0.000985455	0.0259387	0.969694	0.995658	0.0368298	0.0291138	0.20586	0.878872	-0.031944	0.0275867	0.246883	0.906046	-0.0539069	0.0281969	0.0559014	0.662823	-0.00084611	0.0224634	0.969954	0.988846	-0.00120165	0.0275242	0.965177	0.990684	0.0237652	0.0211987	0.262259	0.741051	0.0387055	0.0289534	0.181282	0.793771	-0.00640143
383	90001773	MFI	B cell	CD24 on sw mem	-0.03753	0.0359374	0.296339	0.818535	0.0401696	0.0212964	0.0592661	0.430555	0.0777759	0.0497481	0.11796	0.605006	0.0035078	0.0206843	0.865335	0.980295	0.0325673	0.0227379	0.152061	0.868802	-0.0316957	0.024807	0.201358	0.89126	0.00301329	0.0199169	0.879744	0.975712	-0.00803988	0.0227105	0.723327	0.957592	-0.0203168	0.023251	0.382225	0.851602	0.0085791	0.0137438	0.532487	0.922389	0.0127862	0.0199943	0.522503	0.928342	-0.0101618
384	90001774	MFI	B cell	CD24 on transitional	-0.0382843	0.06645	0.564522	0.940013	0.0512694	0.0481604	0.287078	0.749913	0.20173	0.101829	0.0475843	0.543502	0.0134404	0.0431105	0.755217	0.972308	0.0182858	0.0220625	0.407206	0.878872	0.0591897	0.0535538	0.269057	0.906046	0.0692991	0.0367322	0.0592136	0.662823	-0.00819365	0.0422378	0.846185	0.966951	0.0779671	0.049237	0.113306	0.673732	-0.0123793	0.0292568	0.672203	0.927136	-0.0486432	0.0338055	0.150175	0.778568	-0.121156
385	90001775	MFI	B cell	CD25 on B cell	-0.0375202	0.0353129	0.288006	0.818535	-0.0432821	0.0240878	0.0723605	0.472739	0.0984841	0.0595735	0.0982997	0.601835	-0.0420678	0.0248312	0.0902364	0.678044	0.0240378	0.0295324	0.415676	0.878872	0.0405348	0.0273037	0.137652	0.831227	-0.0466956	0.0177354	0.00846593	0.57411	0.0239394	0.0212812	0.260629	0.819711	7.72971e-05	0.0277228	0.997775	0.999169	-0.0206902	0.0167499	0.21674	0.741051	-0.0440923	0.0184444	0.0168229	0.469725	-0.089126
386	90001776	MFI	B cell	CD25 on CD20- CD38-	-0.0814099	0.0675033	0.227812	0.762848	-0.0950373	0.051096	0.0628892	0.437829	0.0516981	0.11896	0.663864	0.948382	-0.00467807	0.0374439	0.900575	0.988215	-0.0364624	0.043697	0.404035	0.878872	0.100205	0.0611388	0.101219	0.795601	-0.00384506	0.0384931	0.920432	0.986892	-0.0298659	0.0393946	0.448378	0.923431	-0.0350802	0.0650764	0.589844	0.901366	0.0324595	0.0290559	0.263935	0.741051	0.0357009	0.0323641	0.269983	0.857865	-0.0813589
387	90001777	MFI	B cell	CD25 on CD24+ CD27+	-0.000720648	0.0438924	0.986901	0.994083	0.00158228	0.0297344	0.957562	0.995505	0.121917	0.0588914	0.0384336	0.520277	0.00284999	0.0241519	0.906065	0.988416	-0.0179035	0.0218225	0.411978	0.878872	0.0203781	0.0247324	0.409971	0.938631	0.00816413	0.0136894	0.55092	0.903459	-0.0110691	0.0188579	0.55722	0.927613	0.0222468	0.0309796	0.472688	0.853269	-0.00675048	0.0135921	0.619437	0.927136	-0.00743537	0.0164278	0.65083	0.931883	-0.00449786
388	90001778	MFI	B cell	CD25 on IgD+ CD24+	-0.0510159	0.049239	0.300161	0.818535	0.0113305	0.0372359	0.760907	0.937276	0.236344	0.0775977	0.00232093	0.242372	-0.0244863	0.0281443	0.384286	0.886641	-0.0106847	0.0309092	0.729584	0.960948	0.0186806	0.0406111	0.645525	0.986765	0.00375693	0.0276242	0.89182	0.977767	-0.00885777	0.0295802	0.764597	0.957592	0.0098091	0.0368075	0.789856	0.939216	0.00472068	0.0211197	0.82313	0.950488	-0.0361469	0.0246237	0.142113	0.772235	-0.0481194
389	90001779	MFI	B cell	CD25 on IgD+ CD24-	-0.00369371	0.0410974	0.928385	0.986644	0.00416958	0.0271592	0.877985	0.962702	0.0840409	0.0642524	0.19088	0.642713	-0.00780244	0.0222943	0.726358	0.968098	0.0136668	0.0283554	0.629818	0.951233	-0.00646987	0.0374156	0.862715	0.99861	-0.0130301	0.0197783	0.510019	0.903459	0.0155528	0.0223355	0.486225	0.923431	0.0203816	0.0303713	0.502169	0.859167	-0.00279904	0.0162293	0.86307	0.950488	-0.0281708	0.0167173	0.0919641	0.654636	-0.0528633
390	90001780	MFI	B cell	CD25 on IgD+ CD38-	-0.0537233	0.0568736	0.344858	0.821945	-0.0246263	0.0372777	0.508857	0.873179	0.308782	0.0835064	0.000217554	0.0795161	0.0178892	0.0254566	0.48222	0.915592	-0.0100193	0.0271029	0.711623	0.955816	0.0242209	0.0422935	0.566857	0.98485	-0.0141347	0.0237262	0.551346	0.903459	0.0150876	0.0312271	0.628985	0.95324	0.0152415	0.0415445	0.713714	0.931172	-2.059e-05	0.0221093	0.999257	0.999842	-0.0238492	0.0267682	0.372955	0.900705	-0.0864741
391	90001781	MFI	B cell	CD25 on IgD+ CD38- naive	0.0787546	0.0496942	0.113015	0.628373	0.0320302	0.032412	0.323045	0.797791	0.126167	0.0766879	0.0999285	0.601835	-0.056508	0.0256763	0.0277513	0.565221	-0.0161636	0.0403185	0.688495	0.955816	-0.0638577	0.0370266	0.0845916	0.764133	-0.00840035	0.0221971	0.705101	0.950638	0.00709021	0.0294137	0.809515	0.957592	0.0139317	0.0306199	0.649119	0.931172	-0.0237213	0.017496	0.175158	0.739174	-0.0482028	0.0242799	0.0471117	0.557434	-0.00190668
392	90001782	MFI	B cell	CD25 on IgD+ CD38- unsw mem	0.0212842	0.0347623	0.540355	0.925458	0.0189062	0.0281429	0.501715	0.869556	0.124135	0.0484682	0.010432	0.394917	-0.0680399	0.0202683	0.000788021	0.322425	0.00392105	0.0201358	0.845604	0.976818	0.0127181	0.0239132	0.594835	0.986765	0.0207687	0.0196725	0.291095	0.811403	0.0374782	0.0184884	0.04265	0.511101	-0.00218151	0.0354036	0.950867	0.983971	-0.0222177	0.0147535	0.132087	0.730658	-0.0284601	0.016673	0.0878299	0.652536	-0.00228122
393	90001783	MFI	B cell	CD25 on IgD+ CD38br	-0.0550045	0.0934264	0.556031	0.932245	-0.0125045	0.0686174	0.855398	0.958682	0.232723	0.129779	0.0729369	0.575978	-0.0564002	0.0536763	0.293375	0.844319	0.00928645	0.0556164	0.867391	0.98253	-0.035093	0.0649709	0.589105	0.986765	-0.0516404	0.0481566	0.283566	0.807605	0.089016	0.0483089	0.065381	0.567534	0.00918756	0.062883	0.883838	0.964307	-0.000102875	0.0383493	0.99786	0.999842	-0.032917	0.0461363	0.475553	0.928342	0.0128447
394	90001784	MFI	B cell	CD25 on IgD+ CD38dim	0.010671	0.0401509	0.790414	0.986644	-0.0240324	0.0368381	0.514157	0.878151	0.117769	0.0667469	0.0776636	0.576955	0.0121811	0.022252	0.584092	0.946583	0.017401	0.0260438	0.504041	0.895763	0.0216572	0.0301041	0.471889	0.98485	-0.0260883	0.0255181	0.306618	0.819688	0.0436359	0.0227254	0.0548402	0.520626	0.0292227	0.0306897	0.340996	0.849978	0.00744517	0.015166	0.623488	0.927136	-0.00121234	0.0223497	0.956741	0.99767	0.032304
395	90001785	MFI	B cell	CD25 on IgD- CD24-	-0.0385258	0.0698884	0.581464	0.940811	0.0252314	0.0490004	0.606608	0.911288	0.304416	0.104016	0.00342653	0.313099	0.0255564	0.0370435	0.490256	0.915887	0.0321591	0.0478974	0.501956	0.895763	-0.0108639	0.0584971	0.852667	0.99861	-0.0507155	0.0337771	0.133232	0.723559	0.00282556	0.0393002	0.942684	0.983678	0.0536374	0.0460559	0.244175	0.792645	-0.0138288	0.0286351	0.629144	0.927136	-0.0396202	0.0299429	0.185771	0.793771	-0.02539
396	90001786	MFI	B cell	CD25 on IgD- CD27-	0.299648	0.335731	0.372113	0.824286	0.407535	0.253921	0.1085	0.533972	1.13106	0.467612	0.0155718	0.394917	-0.0716384	0.217649	0.742045	0.972308	0.0938953	0.234453	0.688798	0.955816	-0.275087	0.300666	0.360231	0.938631	0.257868	0.176598	0.144237	0.723559	0.204803	0.196031	0.29614	0.83058	0.505949	0.24014	0.035127	0.512891	-0.0326107	0.144177	0.821058	0.950488	-0.043006	0.182757	0.813962	0.961361	0.513757
397	90001787	MFI	B cell	CD25 on IgD- CD38-	-0.0190199	0.054338	0.726317	0.983407	0.0345985	0.0387375	0.371774	0.809847	0.11171	0.0812848	0.169346	0.631134	-0.0229199	0.0269379	0.394858	0.886641	-0.00149291	0.0312203	0.961861	0.99031	0.0141198	0.0442872	0.749861	0.986765	-0.00212982	0.0275899	0.938468	0.986892	0.00538936	0.0295425	0.855247	0.966951	0.0149859	0.0406893	0.712649	0.931172	-0.00358526	0.0221231	0.871259	0.950488	-0.0628633	0.0278746	0.0241194	0.488281	-0.0263538
398	90001788	MFI	B cell	CD25 on IgD- CD38br	-0.0316122	0.0638797	0.620691	0.952488	-0.04163	0.0459667	0.365118	0.809847	-0.0268451	0.141569	0.849602	0.969807	0.0127518	0.0430546	0.767094	0.974576	0.027345	0.0597163	0.647013	0.951643	-0.00798149	0.0519991	0.87801	0.99861	-0.107477	0.0502506	0.0324505	0.593624	0.112107	0.0650594	0.0848615	0.602269	-0.0800682	0.0472645	0.0902566	0.648901	0.014702	0.0284817	0.605721	0.927136	-0.0148643	0.0468699	0.751138	0.949454	-0.332137
399	90001789	MFI	B cell	CD25 on IgD- CD38dim	-0.0180856	0.0574932	0.753089	0.983407	0.00546322	0.0430624	0.899045	0.975077	0.304063	0.0850561	0.000350427	0.0830526	-0.0029316	0.034042	0.931373	0.989676	-0.0390992	0.0363543	0.282148	0.878872	0.042003	0.0474607	0.376153	0.938631	-0.0328446	0.0331872	0.322331	0.827419	-0.0339009	0.037774	0.36947	0.879453	0.00786987	0.040593	0.846275	0.949623	-0.012245	0.0266883	0.646366	0.927136	-0.0385765	0.0274053	0.159242	0.784138	0.00619562
400	90001790	MFI	B cell	CD25 on memory B cell	-0.0121422	0.0426824	0.776044	0.986644	0.00196943	0.0336673	0.953353	0.995505	0.243821	0.0707463	0.000568076	0.0830526	-0.0273915	0.0305301	0.369614	0.886641	-0.0137188	0.0288745	0.634703	0.951643	0.0271921	0.0356353	0.445424	0.960487	-0.005155	0.0249563	0.836352	0.967733	-0.0159485	0.0261605	0.5421	0.927613	0.0319319	0.0345826	0.355824	0.851602	-0.0235314	0.02084	0.258835	0.741051	-0.052642	0.0224046	0.0187931	0.469725	-0.102184
401	90001791	MFI	B cell	CD25 on naive-mature B cell	-0.0273309	0.0539339	0.612332	0.949651	0.0405439	0.0392125	0.301158	0.764398	0.227307	0.0940614	0.015667	0.394917	-0.0233363	0.0342904	0.496157	0.915887	-0.00600552	0.0372848	0.872037	0.98253	0.0644517	0.0479188	0.178619	0.875077	-0.0141743	0.0301272	0.63801	0.924609	0.10099	0.0367257	0.00596233	0.256742	0.00201299	0.0419705	0.961747	0.9888	-0.0415398	0.0255087	0.103428	0.675092	-0.0369244	0.0315958	0.242544	0.852403	-0.100283
402	90001792	MFI	B cell	CD25 on unsw mem	-0.0291653	0.050597	0.56433	0.940013	0.0386802	0.0349339	0.268192	0.740228	0.142007	0.0758372	0.0611335	0.563114	0.0228233	0.029888	0.445089	0.905414	-0.0046267	0.0325568	0.886992	0.983857	-0.0125586	0.0342441	0.713815	0.986765	0.0074993	0.0264076	0.776424	0.9608	-0.00808501	0.0263886	0.759313	0.957592	0.0232212	0.0336728	0.490436	0.853269	0.0173761	0.022224	0.434296	0.873766	-0.0662933	0.0260894	0.0110535	0.466904	-0.0048191
403	90001793	MFI	B cell	CD25 on sw mem	-0.11998	0.0555516	0.0307885	0.432815	-0.0131744	0.037724	0.726916	0.932008	0.18345	0.0748575	0.0142596	0.394917	-0.0119238	0.0298508	0.689564	0.958191	-0.036928	0.0260056	0.155607	0.868802	-0.0320682	0.0366914	0.382119	0.938631	-0.0191594	0.0245167	0.43452	0.868046	-0.0560717	0.0285313	0.0493827	0.519298	0.00193116	0.0322041	0.952183	0.983971	0.00892831	0.0240023	0.709909	0.927173	-0.0167473	0.0249455	0.501994	0.928342	-0.0854938
404	90001794	MFI	B cell	CD25 on IgD+	-0.0213857	0.0381823	0.575415	0.940811	-0.0489082	0.0286714	0.0880418	0.497019	0.0596037	0.0615878	0.333152	0.803743	-0.0197503	0.023993	0.410412	0.886934	0.0427547	0.0307277	0.164102	0.868802	0.0127524	0.0298547	0.669271	0.986765	-0.0378244	0.0249413	0.129384	0.723559	0.0245359	0.020547	0.232424	0.797663	0.0142091	0.0296665	0.631966	0.922091	-0.00218769	0.0140442	0.876213	0.950985	-0.0183113	0.0170426	0.282625	0.857865	-0.05791
405	90001795	MFI	B cell	CD25 on transitional	-0.0340871	0.0599798	0.569825	0.940811	-0.0144135	0.0488666	0.768028	0.937276	0.0902924	0.0902171	0.316907	0.79757	-0.00214219	0.0368307	0.953619	0.995658	-0.075252	0.036048	0.0368382	0.616426	-0.0132535	0.0524869	0.800647	0.99861	-0.0590518	0.036472	0.105426	0.702864	0.0348253	0.0464093	0.453017	0.923431	-0.0545565	0.0496081	0.271441	0.806148	-0.0304701	0.0127238	0.0166326	0.435461	0.0131158	0.0345093	0.703896	0.949454	0.0538298
406	90001796	MFI	B cell	CD27 on CD20-	-0.0743012	0.0751982	0.323118	0.818535	-0.0187492	0.0437878	0.668517	0.923792	0.0417409	0.0958858	0.663331	0.948382	0.00351996	0.0366675	0.923523	0.989676	0.0735745	0.0398807	0.0650574	0.743078	0.0342241	0.0488696	0.483731	0.98485	-0.0528121	0.0270386	0.0507945	0.662823	-0.0469996	0.0340114	0.16701	0.733026	-0.046593	0.0470574	0.32211	0.841411	0.023533	0.0231741	0.309874	0.775747	0.0445571	0.0338336	0.187856	0.793771	0.0125393
407	90001797	MFI	B cell	CD27 on CD20- CD38-	-0.107698	0.0601721	0.0734818	0.56013	-0.00773095	0.0206988	0.708779	0.929502	-0.0671526	0.0940112	0.475039	0.906289	0.0630643	0.0290929	0.0301823	0.565725	-0.000701771	0.0316381	0.982303	0.996552	-0.00258637	0.0382842	0.946138	0.99861	0.00531932	0.0266986	0.842078	0.967733	0.0180015	0.0333202	0.589018	0.943511	-0.0218127	0.0370308	0.555834	0.878916	0.0188726	0.019993	0.345189	0.797792	-0.000593558	0.0257833	0.981633	0.99767	-0.0239968
408	90001798	MFI	B cell	CD27 on CD24+ CD27+	-0.00850063	0.0332369	0.798137	0.986644	-0.00456832	0.0281224	0.870956	0.962702	-0.0241525	0.0514601	0.638823	0.939597	0.0269784	0.0146027	0.0646769	0.65665	0.031129	0.0230996	0.177787	0.868802	0.0430225	0.0308847	0.163618	0.865094	0.00700345	0.0194273	0.718477	0.950638	0.0140855	0.0135259	0.297704	0.83058	0.0241769	0.0242513	0.318796	0.8413	0.00677962	0.00964478	0.482099	0.892187	0.0172586	0.015477	0.264801	0.857865	0.0104345
409	90001799	MFI	B cell	CD27 on T cell	0.0178953	0.0407465	0.660526	0.952488	0.0727528	0.0381034	0.0562165	0.43	-0.0511219	0.100857	0.612244	0.933053	-0.0237589	0.0386178	0.538402	0.92834	-0.0414684	0.0408544	0.310092	0.878872	0.0169043	0.044366	0.703189	0.986765	0.0322956	0.0341692	0.344573	0.843607	0.0247983	0.0369049	0.501615	0.923431	-0.0361095	0.030723	0.239864	0.792645	-0.0123597	0.0228592	0.588723	0.927136	0.0233271	0.0315301	0.459399	0.922149	-0.133549
410	90001800	MFI	B cell	CD27 on IgD+ CD24+	-0.00421673	0.0384864	0.912755	0.986644	0.060002	0.0315032	0.0568276	0.43	0.0984264	0.0671667	0.14281	0.622545	-0.00323979	0.0257706	0.899956	0.988215	0.0217878	0.0269975	0.419649	0.878872	0.0181629	0.0308628	0.556193	0.98485	0.0332514	0.0233487	0.154412	0.723559	-0.0192255	0.022508	0.393014	0.883345	0.0261153	0.0282275	0.354876	0.851602	-0.0153635	0.0165284	0.352619	0.797792	0.0362252	0.021209	0.0876339	0.652536	-0.00058503
411	90001801	MFI	B cell	CD27 on IgD+ CD38- unsw mem	-0.0178448	0.0365393	0.625286	0.952488	0.0560217	0.0273946	0.040856	0.368713	-0.115897	0.0615829	0.0598411	0.563114	0.00919849	0.0249618	0.712499	0.961105	0.0272015	0.0227543	0.231913	0.878872	-0.0125752	0.0314438	0.689211	0.986765	0.0416001	0.0197231	0.0349263	0.593624	-0.00669495	0.0226135	0.767184	0.957592	-0.0402472	0.0285225	0.158223	0.731592	-0.00738451	0.0173783	0.670889	0.927136	0.0146705	0.0215646	0.496312	0.928342	0.0216235
412	90001802	MFI	B cell	CD27 on IgD- CD38-	0.0285639	0.0478025	0.550146	0.92889	0.0508838	0.0340357	0.134911	0.587248	-0.0272282	0.0741998	0.713651	0.964012	0.0838106	0.0295814	0.00460814	0.336855	0.0334155	0.0290712	0.250376	0.878872	0.0383883	0.0368829	0.297962	0.90844	0.0193917	0.0229858	0.398871	0.845144	0.0160039	0.0270245	0.553719	0.927613	0.0220086	0.0331607	0.506886	0.859706	0.0549473	0.021771	0.011607	0.412013	0.0494341	0.0248704	0.0468487	0.557434	0.000250278
413	90001803	MFI	B cell	CD27 on IgD- CD38br	0.221648	0.107262	0.0387894	0.436232	0.0469477	0.0839969	0.576215	0.89811	-0.120632	0.185513	0.515521	0.925181	-0.0744166	0.0677755	0.27221	0.828311	-0.0620856	0.0802569	0.439176	0.878872	-0.197817	0.0943318	0.0359907	0.624057	0.0018005	0.0672977	0.978656	0.98901	0.0578924	0.0633788	0.361015	0.874515	0.115144	0.080634	0.153298	0.722972	-0.0654603	0.0512132	0.201182	0.739174	-0.0233969	0.0568452	0.68064	0.945908	-0.0581839
414	90001804	MFI	B cell	CD27 on IgD- CD38dim	-0.0340123	0.0368415	0.3559	0.821945	0.034946	0.0280917	0.2135	0.69986	-0.0832463	0.0513362	0.104891	0.601835	0.0579798	0.0241596	0.0164011	0.492958	0.0573933	0.0260361	0.0274983	0.609129	0.012037	0.0311338	0.699037	0.986765	0.00255415	0.0116106	0.825884	0.967733	0.0101158	0.0187661	0.589856	0.943511	-0.0221125	0.0284204	0.436539	0.853269	0.0408575	0.0171382	0.0171253	0.435461	0.0726157	0.0202762	0.00034186	0.0609096	0.00569524
415	90001805	MFI	B cell	CD27 on memory B cell	-0.00974227	0.0409226	0.81183	0.986644	0.0766605	0.0339828	0.0240791	0.292761	-0.148997	0.0715194	0.0372232	0.513903	0.0271244	0.026729	0.310205	0.874069	0.0218479	0.0278144	0.432167	0.878872	-0.0109145	0.0275862	0.692363	0.986765	0.0285535	0.0223125	0.200648	0.763926	0.000662476	0.0250322	0.978887	0.991727	-0.00506883	0.0344272	0.882948	0.964307	0.00603652	0.0190144	0.750886	0.939893	0.0123027	0.0253561	0.627536	0.931883	0.0325698
416	90001806	MFI	B cell	CD27 on unsw mem	-0.0248652	0.0456763	0.586182	0.940811	0.0416411	0.0353367	0.238634	0.716107	-0.095876	0.0770669	0.213477	0.681448	0.0682001	0.0290181	0.0187604	0.492958	0.0547048	0.0297911	0.0663161	0.745801	0.0249852	0.0386058	0.517511	0.98485	0.0267275	0.0252936	0.290653	0.811403	-0.0284661	0.0276322	0.302927	0.832479	-0.00669972	0.0340337	0.843941	0.949108	-0.00819747	0.0205466	0.689915	0.927136	0.0526937	0.0258177	0.0412515	0.557434	0.031886
417	90001807	MFI	B cell	CD27 on PB/PC	0.0516253	0.0739168	0.484912	0.904262	-0.0398589	0.0600493	0.506838	0.873179	0.0552476	0.133802	0.679675	0.950351	-0.0813246	0.0539813	0.131931	0.748515	0.0141527	0.0774738	0.855051	0.976818	-0.0465639	0.0678522	0.492552	0.98485	0.0220531	0.0518188	0.670413	0.941031	0.167139	0.0550658	0.00240329	0.146117	0.127939	0.0582638	0.0281022	0.512891	-0.0171501	0.0378576	0.650538	0.927136	-0.0370259	0.0372142	0.319766	0.879923	0.013583
418	90001808	MFI	B cell	CD27 on sw mem	0.0195179	0.0372355	0.600157	0.940811	0.0319663	0.0297345	0.28235	0.749913	-0.0354955	0.067093	0.596771	0.933053	0.0343942	0.0269703	0.202217	0.808768	0.0462661	0.0206344	0.0249494	0.607934	0.0263332	0.0334813	0.431571	0.945649	0.0147158	0.0207925	0.479103	0.883228	0.0308619	0.022572	0.171542	0.734821	0.0309352	0.031206	0.321528	0.841411	0.0139006	0.0184146	0.45033	0.876262	0.0513089	0.0225546	0.0229132	0.478558	0.0173035
419	90001809	MFI	B cell	CD38 on CD20-	-0.150161	0.117883	0.20273	0.757387	-0.142206	0.0830322	0.0867743	0.497019	-0.101721	0.168204	0.545347	0.925181	-0.00196306	0.0647151	0.975801	0.995658	-0.0455557	0.0671973	0.49781	0.895763	-0.127284	0.0848431	0.133554	0.828062	-0.0777271	0.0610093	0.202656	0.767574	-0.0909897	0.0632721	0.150414	0.723597	-0.0968492	0.0797639	0.224672	0.788654	-0.00250466	0.0560918	0.964384	0.986307	-0.0215651	0.0569426	0.704898	0.949454	-0.20058
420	90001810	MFI	B cell	CD38 on CD3- CD19-	0.162267	0.0717726	0.0237685	0.432815	0.044197	0.0554106	0.425086	0.827709	-0.0311787	0.106039	0.768736	0.96655	-0.0133594	0.0435849	0.759213	0.972308	0.0360253	0.0499564	0.470827	0.895763	0.0341909	0.053593	0.523491	0.98485	-0.027734	0.0366424	0.44912	0.868046	0.0561669	0.0403373	0.163792	0.733026	0.0881898	0.0529564	0.0958476	0.648901	0.00505488	0.0293542	0.863278	0.950488	0.0159319	0.0333513	0.632864	0.931883	0.0480427
421	90001811	MFI	B cell	CD38 on IgD+ CD24-	0.0702244	0.0650129	0.280071	0.818535	-0.0255563	0.034291	0.456104	0.850541	-0.0733848	0.0947861	0.438804	0.888547	-0.0593048	0.0315726	0.0603316	0.653839	-0.0423128	0.0485049	0.383023	0.878872	-0.0644965	0.0519455	0.214378	0.90105	-0.022846	0.0246763	0.354537	0.843607	-0.00936761	0.0361296	0.795421	0.957592	-0.0165258	0.0454766	0.716313	0.931172	-0.0501229	0.032201	0.119574	0.710637	-0.0410041	0.0244457	0.0934729	0.657006	-0.0234914
422	90001812	MFI	B cell	CD38 on IgD+ CD38br	-0.0687825	0.0801189	0.390614	0.844789	0.0143069	0.0457465	0.754476	0.934783	0.0646258	0.132659	0.626147	0.933053	0.133783	0.0432252	0.00196795	0.322425	0.0301272	0.0449245	0.502463	0.895763	-0.0779703	0.0606219	0.198382	0.89126	0.0587833	0.0378622	0.120528	0.717305	0.0292752	0.0392211	0.455417	0.923431	-0.0682199	0.0475789	0.151622	0.719712	0.0720194	0.0314765	0.0221352	0.4391	0.0132984	0.0347106	0.701628	0.949454	-0.0558132
423	90001813	MFI	B cell	CD38 on IgD+ CD38dim	0.0782589	0.0575804	0.174107	0.727583	0.0115427	0.0362596	0.750232	0.934783	0.0723898	0.0817601	0.375945	0.845587	0.0610521	0.0313245	0.0512926	0.653839	0.0474811	0.0317995	0.1354	0.849196	-0.0470648	0.0430188	0.273932	0.906046	-0.00728727	0.0270086	0.787304	0.9608	-0.00199523	0.0303156	0.947525	0.983678	0.00645276	0.0396179	0.870617	0.955984	0.0304947	0.0243618	0.210663	0.741051	0.0582926	0.030616	0.0569117	0.594321	0.0767599
424	90001814	MFI	B cell	CD38 on IgD- CD38br	-0.0801538	0.0498484	0.107846	0.613049	0.0557407	0.0454637	0.220181	0.703302	-0.0121752	0.0513261	0.812492	0.969778	-0.00613947	0.0318386	0.847091	0.980295	-0.00977451	0.0231618	0.673018	0.955816	-0.039382	0.0331105	0.234278	0.906046	-0.0154419	0.0344711	0.654177	0.929777	-0.0127037	0.0248858	0.609714	0.950321	-0.0139744	0.0346507	0.686731	0.931172	-0.0150923	0.0197501	0.444772	0.873766	-0.0333881	0.0192661	0.0830959	0.639401	0.00904996
425	90001815	MFI	B cell	CD38 on IgD- CD38dim	0.0174695	0.0397763	0.660521	0.952488	-0.00235094	0.0294684	0.936414	0.987082	0.0533372	0.0648951	0.411135	0.878054	0.00187104	0.021239	0.929801	0.989676	0.0291923	0.0213964	0.172456	0.868802	-0.00978795	0.0241104	0.684769	0.986765	-0.00565542	0.0223013	0.799811	0.965872	-0.00895106	0.0254181	0.724724	0.957592	0.0782515	0.0244212	0.00135417	0.281676	0.00495026	0.0125466	0.693174	0.927136	0.00481487	0.0189245	0.799167	0.961361	-0.0409518
426	90001816	MFI	B cell	CD38 on naive-mature B cell	0.0368989	0.0765544	0.629808	0.952488	-0.136364	0.0543224	0.0120641	0.191714	-0.0558598	0.10769	0.603964	0.933053	-0.00342196	0.0411228	0.933682	0.989843	-0.00454058	0.0408162	0.911422	0.986285	-0.0543995	0.0566304	0.336751	0.934634	-0.0382573	0.0377929	0.3114	0.821187	-0.0524384	0.0348751	0.132683	0.695728	-0.0115909	0.0511535	0.820742	0.945897	-0.0479176	0.0295514	0.10491	0.675092	-0.0222485	0.0348405	0.523096	0.928342	-0.097809
427	90001817	MFI	B cell	CD38 on PB/PC	-0.0229365	0.0993773	0.817469	0.986644	-0.0196669	0.0685287	0.774121	0.937537	0.119771	0.149173	0.422031	0.878932	0.124229	0.0631494	0.049157	0.653839	0.0591677	0.058285	0.310036	0.878872	-0.0423777	0.0755371	0.574785	0.986765	0.00571783	0.0531127	0.91427	0.986892	0.108066	0.0539777	0.0452793	0.519298	0.0876116	0.0753537	0.244963	0.792645	0.0785526	0.0472439	0.0963715	0.675092	-0.00642131	0.0563342	0.909249	0.988182	-0.0263332
428	90001818	MFI	B cell	CD38 on IgD+	0.0156024	0.114198	0.891327	0.986644	0.0340566	0.0680442	0.616718	0.911288	0.00673126	0.17356	0.969063	0.992935	0.0241944	0.0705002	0.731461	0.968656	0.00436037	0.0481347	0.927821	0.986285	0.0337838	0.0564286	0.549373	0.98485	-0.0122928	0.0511442	0.810054	0.967733	-0.0242902	0.0695199	0.72679	0.957592	0.0235516	0.0691616	0.733457	0.931172	0.00456501	0.0347059	0.895353	0.964063	-0.0455323	0.0750832	0.544233	0.928342	0.0120522
429	90001819	MFI	B cell	CD38 on transitional	-0.0512081	0.0571374	0.370131	0.824286	-0.00497328	0.0405609	0.902414	0.977281	-0.0513364	0.0891656	0.564789	0.925181	-0.0296834	0.039342	0.45055	0.905414	0.00558103	0.0358523	0.876295	0.983857	-0.00704809	0.0510778	0.89025	0.99861	0.0150179	0.0301324	0.618205	0.924609	-0.00735343	0.0364	0.839903	0.966951	-0.0285311	0.0401164	0.476956	0.853269	5.56388e-06	0.0280678	0.999842	0.999842	0.045124	0.0329275	0.17056	0.793771	0.0369421
430	90001820	MFI	B cell	IgD on IgD+ CD24+	0.028136	0.0536445	0.599938	0.940811	-0.0749186	0.0394374	0.0574748	0.43	-0.112224	0.077947	0.149941	0.622545	-0.0675735	0.0356853	0.0582785	0.653839	0.0239887	0.0333053	0.471361	0.895763	-0.0216334	0.0403196	0.591579	0.986765	-0.0557677	0.0293773	0.0576534	0.662823	0.0958673	0.0272309	0.000430686	0.135818	-0.0147665	0.038661	0.702499	0.931172	-0.023783	0.021692	0.272907	0.752543	-0.0242402	0.0263835	0.35822	0.894068	0.0352779
431	90001821	MFI	B cell	IgD on IgD+ CD24-	-0.0150296	0.0525717	0.774964	0.986644	-0.0645857	0.0361492	0.0739949	0.472739	-0.00856577	0.0781836	0.912759	0.984494	-0.03326	0.0285302	0.243703	0.814554	0.00821115	0.0288731	0.776113	0.973249	-0.0361165	0.0356859	0.311507	0.929434	-0.0597717	0.027865	0.0319492	0.593624	0.0686494	0.0316309	0.0299818	0.495633	-0.0602644	0.0386958	0.119378	0.676475	-0.0213269	0.0221241	0.335061	0.797792	-0.0725037	0.0274817	0.00833338	0.418232	0.00671143
432	90001822	MFI	B cell	IgD on IgD+ CD38-	-0.0149254	0.0602795	0.804441	0.986644	-0.037393	0.0529005	0.479656	0.8586	-0.0559367	0.106098	0.598042	0.933053	-0.0642397	0.0510024	0.207834	0.808768	0.0715623	0.0420619	0.0888762	0.804185	-0.0655387	0.0503552	0.193078	0.89126	-0.0528397	0.0425209	0.213986	0.777272	0.106077	0.0325805	0.00113057	0.135818	-0.0718777	0.0414904	0.0832035	0.648901	-0.00527694	0.0268051	0.843934	0.950488	0.00721427	0.0353375	0.838234	0.966481	0.0928759
433	90001823	MFI	B cell	IgD on IgD+ CD38- unsw mem	0.10111	0.0608382	0.0965219	0.597995	-0.0218284	0.0479191	0.64873	0.918814	-0.0726556	0.0920094	0.42973	0.885248	-0.00697469	0.0335342	0.835239	0.980295	0.0248183	0.0354958	0.484434	0.895763	-0.00316146	0.0411533	0.938765	0.99861	-0.0480587	0.035443	0.175117	0.748142	-0.0104701	0.0362574	0.772756	0.957592	0.0136371	0.0480005	0.776331	0.93604	0.0106855	0.0267542	0.689603	0.927136	-0.00359911	0.0324545	0.911698	0.988182	-0.00124694
434	90001824	MFI	B cell	IgD on IgD+ CD38br	0.0137673	0.0513412	0.788582	0.986644	-0.0292623	0.036469	0.422328	0.827709	-0.101425	0.0760245	0.182169	0.641995	-0.0733485	0.0288593	0.0110351	0.492958	0.00379807	0.0286654	0.894591	0.986285	-0.00478927	0.0381568	0.900115	0.99861	-0.00887603	0.0255479	0.728271	0.951013	0.0633196	0.0245225	0.00981993	0.289043	-0.0228558	0.0409835	0.577061	0.895609	-0.0492122	0.0262461	0.0607886	0.588233	0.0206371	0.0248313	0.405923	0.908398	0.0407851
435	90001825	MFI	B cell	IgD on IgD+ CD38dim	-0.0498346	0.0471887	0.290936	0.818535	-0.0565473	0.0470214	0.229136	0.716107	-0.0356479	0.0715546	0.618349	0.933053	-0.0372322	0.0370648	0.31513	0.874069	0.0232948	0.0282303	0.409274	0.878872	-0.0675602	0.0450464	0.133668	0.828062	0.00465548	0.0361231	0.897454	0.979162	0.0829024	0.0315175	0.00852934	0.283407	-0.0898937	0.0407603	0.0274245	0.512891	-0.0430297	0.0294348	0.143779	0.734115	-0.0351509	0.0313379	0.262001	0.857865	0.109064
436	90001826	MFI	B cell	IgD on unsw mem	0.0892393	0.0634118	0.159339	0.72719	-0.0815528	0.0475366	0.0862393	0.497019	-0.0850698	0.0816521	0.297478	0.786831	-0.0535212	0.0302158	0.0765106	0.678044	0.00889079	0.0363463	0.806756	0.973649	-0.0642535	0.0435925	0.140493	0.831227	-0.0722697	0.0358795	0.043985	0.643061	0.0859563	0.033547	0.0103993	0.289043	0.0619397	0.0450137	0.168816	0.731592	-0.0474997	0.0241257	0.0489707	0.534342	-0.0304667	0.0277559	0.272352	0.857865	-0.0426769
437	90001827	MFI	B cell	IgD on IgD+	0.00138623	0.0591876	0.981314	0.994083	-0.0697004	0.04669	0.13548	0.587248	-4.40069e-05	0.0921044	0.999619	0.999619	-0.0488672	0.0365934	0.181742	0.788282	-0.00348418	0.035085	0.920895	0.986285	-0.106727	0.0433384	0.0137914	0.480074	-0.0191731	0.035836	0.592634	0.910116	0.0811998	0.0330383	0.013981	0.329681	-0.0218499	0.0469931	0.64196	0.931096	-0.0337503	0.0289019	0.242906	0.741051	-0.0225703	0.0303728	0.457415	0.922149	0.103329
438	90001828	MFI	B cell	IgD on transitional	0.0888456	0.0610386	0.145513	0.711432	-0.132963	0.0494198	0.00713484	0.16525	-0.0377857	0.099986	0.705497	0.964012	-0.0457692	0.0359784	0.203327	0.808768	-0.050781	0.0440779	0.24929	0.878872	-0.0581701	0.0457276	0.203338	0.89126	-0.02927	0.0385505	0.447695	0.868046	0.016825	0.0405651	0.678314	0.957592	0.0469083	0.0521701	0.368577	0.851602	-0.0294645	0.03232	0.361952	0.799357	0.0183982	0.0328915	0.575916	0.928342	-0.042476
439	90001829	MFI	B cell	BAFF-R on B cell	0.0464005	0.0213705	0.0299133	0.432815	0.0473192	0.0139841	0.000714922	0.0564277	-0.0161011	0.0334649	0.630421	0.933053	4.67886e-05	0.0121928	0.996938	0.998949	-0.0208114	0.0133183	0.118143	0.833529	0.00341022	0.0160916	0.832165	0.99861	0.0216696	0.011581	0.0613273	0.662823	-0.00479418	0.0115274	0.677487	0.957592	0.0216361	0.014213	0.127938	0.683822	0.00268615	0.00949902	0.777344	0.943633	0.00149152	0.0100791	0.882357	0.987753	0.0536782
440	90001830	MFI	B cell	BAFF-R on CD20-	0.179485	0.0811668	0.0270146	0.432815	0.169158	0.058331	0.003732	0.109124	-0.0046399	0.145543	0.974568	0.992935	-0.0246563	0.0578771	0.670099	0.958191	0.00491924	0.0620033	0.936763	0.989685	0.0633608	0.0573156	0.268955	0.906046	0.101029	0.0537029	0.059937	0.662823	-0.0778069	0.0575494	0.176375	0.738391	0.0661601	0.0548717	0.227924	0.788654	0.0218741	0.0526928	0.678051	0.927136	0.0866845	0.0483024	0.072714	0.612611	0.152477
441	90001831	MFI	cDC	CD62L on CD62L+ myeloid DC	0.00043936	0.0782688	0.995521	0.998252	-0.111101	0.0499164	0.0260321	0.292761	0.108253	0.103785	0.296925	0.786831	-0.0024911	0.0429498	0.953748	0.995658	-0.10572	0.0460999	0.0218318	0.569966	-0.0634419	0.0529079	0.230489	0.906046	-0.10412	0.0385582	0.00692675	0.57411	0.0484598	0.0420467	0.249106	0.81293	-0.0138361	0.0517688	0.789264	0.939216	-0.0176425	0.0270453	0.514187	0.908933	-0.0110962	0.0377319	0.768697	0.949454	0.0737179
442	90001832	MFI	cDC	CD62L on CD62L+ plasmacytoid DC	-0.0940289	0.0725041	0.194673	0.7498	0.0638188	0.0586092	0.276203	0.742297	0.0310125	0.100304	0.75718	0.964612	-0.0426752	0.0367135	0.245079	0.814554	0.000139519	0.0398811	0.997209	0.999972	-0.0481823	0.0452418	0.286878	0.90844	0.0244242	0.0316745	0.440647	0.868046	0.0702775	0.0405461	0.0830473	0.598889	0.0633755	0.0499332	0.204367	0.787746	0.0260583	0.0280021	0.352068	0.797792	-0.00686209	0.0299292	0.818654	0.961361	-0.0442023
443	90001833	MFI	cDC	CD62L on CD62L+ DC	-0.0591522	0.0744131	0.426662	0.864448	-0.0568866	0.0555884	0.306141	0.774356	-0.199193	0.098313	0.042753	0.529832	-0.0431754	0.0371448	0.245092	0.814554	-0.0331938	0.045216	0.462878	0.895763	0.0933731	0.0560265	0.0955966	0.792436	-0.0765008	0.034256	0.0255353	0.57411	0.0807394	0.0363384	0.0262918	0.457602	-0.0635188	0.0515778	0.218131	0.787746	-0.0281588	0.0324965	0.386207	0.825488	-0.00499935	0.0333352	0.880787	0.987508	-0.0374753
444	90001834	MFI	cDC	CD62L on monocyte	-0.0336824	0.0430519	0.433998	0.864448	-0.0606661	0.0369583	0.100699	0.524178	0.0115174	0.0680999	0.865699	0.976583	-0.0077708	0.0241186	0.747308	0.972308	-0.00666647	0.025771	0.795881	0.973649	-0.0335566	0.0380801	0.378204	0.938631	-0.0574991	0.0280922	0.0406779	0.643061	-0.0822805	0.0310023	0.00795409	0.276878	-0.056893	0.0386638	0.141162	0.70565	-0.0600526	0.0206189	0.00358552	0.262102	-0.0315028	0.0246745	0.201696	0.810349	0.0112486
445	90001835	MFI	cDC	CD62L on granulocyte	-0.105392	0.089995	0.241566	0.777905	0.0397683	0.0788809	0.614152	0.911288	-0.0567786	0.116181	0.625048	0.933053	0.0361632	0.0491863	0.4622	0.905414	0.0777033	0.0588185	0.186479	0.878872	0.00890539	0.0876064	0.919033	0.99861	0.024776	0.060205	0.680686	0.945475	-0.0670602	0.0465983	0.150119	0.723597	-0.152373	0.0683999	0.0259018	0.512891	-0.0308835	0.0396352	0.435866	0.873766	0.0144646	0.0455333	0.750734	0.949454	-0.2547
446	90001836	MFI	Myeloid cell	CD66b on CD66b++ myeloid cell	-0.0100833	0.0527671	0.848455	0.986644	-0.0182952	0.0395086	0.643316	0.916694	0.114011	0.0690826	0.0988706	0.601835	-0.016808	0.0345399	0.626525	0.954049	-0.0462754	0.047144	0.326309	0.878872	0.0232029	0.0460689	0.614503	0.986765	-0.00842774	0.0280017	0.763436	0.9608	-0.0286796	0.0325454	0.3782	0.883273	0.00970748	0.0332004	0.769988	0.93604	0.0164003	0.0244784	0.502863	0.9001	0.00689259	0.0229795	0.764219	0.949454	0.038233
447	90001837	MFI	Myeloid cell	CD66b on Gr MDSC	-0.115505	0.0625953	0.0649985	0.532801	-0.0963765	0.0403968	0.0170444	0.236622	0.132604	0.0978545	0.175382	0.639983	-0.0405277	0.0336648	0.228643	0.81454	-0.0255551	0.0410993	0.534082	0.922836	0.088517	0.0439421	0.0439674	0.667338	-0.0379592	0.0295918	0.199576	0.763926	-0.0211867	0.0316025	0.502594	0.923431	-0.0297598	0.0429075	0.487945	0.853269	-0.0147149	0.0245833	0.549457	0.927136	-0.00821453	0.0315925	0.794852	0.961361	-0.04143
448	90001838	MFI	Maturation stages of T cell	CD3 on naive CD8br	-0.0374159	0.0361708	0.300939	0.818535	0.00070917	0.0259954	0.978236	0.995662	-0.0223287	0.058885	0.704545	0.964012	0.0185746	0.0194428	0.339405	0.885197	0.0306523	0.0187674	0.102411	0.804185	-0.0145593	0.0287479	0.612542	0.986765	0.0275944	0.0197879	0.163165	0.74546	-0.00886166	0.0172368	0.607173	0.950026	-0.0313632	0.0282812	0.267441	0.805129	0.0112047	0.0134052	0.403241	0.84461	-0.0104908	0.020346	0.60612	0.928543	-0.0456536
449	90001839	MFI	Maturation stages of T cell	CD3 on EM CD8br	0.011213	0.0608436	0.853784	0.986644	-0.0475956	0.0366217	0.193719	0.67261	0.126277	0.0895324	0.158419	0.622545	-0.0384379	0.0382634	0.315109	0.874069	0.0460855	0.0362604	0.203743	0.878872	0.001998	0.0495544	0.967838	0.99861	0.00849908	0.0289352	0.768966	0.9608	0.0101045	0.0321874	0.753576	0.957592	0.0342165	0.0454728	0.451775	0.853269	-0.00203518	0.026327	0.938382	0.975083	-0.0270179	0.0303494	0.373343	0.900705	-0.087658
450	90001840	MFI	Maturation stages of T cell	CD3 on TD CD8br	-0.0199507	0.0683345	0.77032	0.986644	0.0306743	0.0476348	0.51961	0.881288	-0.0251293	0.107172	0.814614	0.969778	-0.0501691	0.0403615	0.21387	0.813658	0.0355611	0.0408055	0.383493	0.878872	0.134067	0.0540576	0.0131355	0.480074	0.0104743	0.035534	0.768171	0.9608	-0.0353506	0.0367029	0.33547	0.863482	-0.04737	0.0514682	0.357378	0.851602	0.00515494	0.0284267	0.856099	0.950488	0.0173222	0.0321077	0.58954	0.928342	-0.0690825
451	90001841	MFI	Maturation stages of T cell	CD3 on CM CD4+	-0.0702158	0.0419685	0.0943152	0.594795	0.000501053	0.0296954	0.986538	0.995662	-0.0115513	0.0738348	0.875681	0.978678	-0.0272012	0.0296222	0.358478	0.886641	0.0432649	0.0244887	0.0772739	0.804185	-0.075702	0.0362588	0.036814	0.624057	0.00569418	0.023519	0.808695	0.967733	-0.0109492	0.0262722	0.676854	0.957592	-0.0809014	0.0334144	0.0154713	0.512891	-0.00752969	0.0175742	0.668323	0.927136	-0.0192849	0.0225211	0.391831	0.908398	0.100415
452	90001842	MFI	Maturation stages of T cell	CD3 on Naive CD4+	-0.0637364	0.031827	0.0452217	0.465592	-0.049163	0.0255185	0.0540342	0.43	0.0276434	0.0517803	0.593439	0.933053	0.00978937	0.0227284	0.666679	0.958191	0.01013	0.0203278	0.61825	0.951233	-0.0655294	0.0269158	0.0149082	0.492119	-0.0269697	0.0200483	0.178549	0.748142	-0.0166572	0.0208482	0.424304	0.904275	-0.0553425	0.0259573	0.0330024	0.512891	0.0146369	0.0156651	0.350116	0.797792	0.00379753	0.0175784	0.828961	0.961361	-0.0237606
453	90001843	MFI	Maturation stages of T cell	CD3 on EM CD4+	-0.00974664	0.0464721	0.833877	0.986644	-0.0210992	0.035306	0.550101	0.890199	0.117995	0.0873279	0.176642	0.639983	-0.0645413	0.0347401	0.0631928	0.653839	-0.0133281	0.0417423	0.749504	0.966659	-0.05464	0.0437243	0.211427	0.90105	-0.015376	0.0260906	0.555639	0.903459	-0.0325839	0.0284811	0.252601	0.817043	0.0101532	0.0371689	0.784727	0.937313	-0.029072	0.0280452	0.299917	0.758613	-0.0371909	0.0245282	0.129456	0.742288	-0.0274314
454	90001844	MFI	Maturation stages of T cell	CD3 on TD CD4+	0.0397645	0.0539979	0.461483	0.885418	0.0169138	0.0417923	0.685689	0.926692	0.0722307	0.0762314	0.343375	0.807676	-0.0547686	0.0291405	0.060181	0.653839	0.0341278	0.0342301	0.318758	0.878872	0.077361	0.0555974	0.164089	0.865094	0.0540459	0.0350394	0.122969	0.719122	0.0325362	0.0286572	0.256225	0.819711	0.0332472	0.036077	0.356758	0.851602	-0.00969515	0.0220036	0.659491	0.927136	-0.00259781	0.0270394	0.923461	0.988182	0.0454994
455	90001845	MFI	Maturation stages of T cell	CD3 on CD45RA- CD4+	-0.0517808	0.0451883	0.251842	0.793131	0.019802	0.0305767	0.517232	0.881288	0.00472994	0.0748086	0.949586	0.992935	-0.0588669	0.0304262	0.0530215	0.653839	0.0417871	0.0249659	0.0941762	0.804185	-0.0779129	0.0389447	0.0454349	0.667338	-0.00222767	0.0253635	0.930012	0.986892	-0.0129974	0.0265646	0.624647	0.95324	-0.0554187	0.0365153	0.129094	0.683822	-0.0278509	0.021026	0.185307	0.739174	-0.0331856	0.0237081	0.161587	0.784138	0.0991802
456	90001846	MFI	Maturation stages of T cell	CD3 on CM CD8br	-0.00407417	0.0483618	0.932863	0.986644	-0.0321497	0.0361312	0.37357	0.809847	0.0167099	0.0775871	0.829479	0.969778	-0.0498654	0.0315089	0.113516	0.742289	0.032876	0.0300624	0.274134	0.878872	-0.039115	0.0400003	0.328139	0.934634	-0.0104484	0.0280076	0.709107	0.950638	0.0254148	0.0286999	0.375868	0.883273	-0.0155548	0.0371116	0.675116	0.931172	-0.00648598	0.0210745	0.758261	0.942178	-0.00496376	0.0262566	0.850055	0.975249	-0.125665
457	90001847	MFI	TBNK	CD3 on HLA DR+ T cell	-0.0331084	0.0426091	0.437143	0.866187	0.0387924	0.0394403	0.325327	0.797848	-0.107943	0.0658132	0.100976	0.601835	0.00900214	0.0219831	0.682171	0.958191	-0.00826899	0.0291216	0.776451	0.973249	-0.00379727	0.0281259	0.892604	0.99861	0.0588687	0.0244204	0.0159247	0.57411	-0.00843931	0.0290261	0.771243	0.957592	-0.0409119	0.0296575	0.167747	0.731592	-0.00768552	0.0183952	0.676094	0.927136	-0.0436586	0.0246971	0.0771002	0.612611	-0.0775072
458	90001848	MFI	TBNK	CD3 on NKT	0.0169018	0.0879225	0.847558	0.986644	-0.112555	0.0651936	0.0842626	0.497019	-0.233491	0.126821	0.0656052	0.563114	0.0267402	0.0507193	0.598041	0.946583	-0.0438791	0.0501259	0.381368	0.878872	-0.0257557	0.0665828	0.698888	0.986765	-0.0845969	0.0465418	0.0691168	0.673659	-0.0728536	0.0483774	0.132081	0.695728	-0.111607	0.0616002	0.0700181	0.627592	0.0181991	0.0370735	0.623503	0.927136	0.0140608	0.0434173	0.74605	0.949454	0.143612
459	90001849	MFI	TBNK	CD3 on HLA DR+ CD4+	-0.119199	0.058496	0.0415777	0.444853	0.0249516	0.0472757	0.597646	0.911288	-0.123265	0.101707	0.225524	0.703223	0.0607873	0.0407583	0.135855	0.748515	0.0210074	0.0420194	0.617114	0.951233	-0.0374889	0.0509514	0.461867	0.98485	0.0418907	0.0304645	0.169112	0.748142	-0.0508286	0.0389026	0.191361	0.756136	-0.102306	0.0478099	0.0323675	0.512891	0.0391488	0.0284182	0.168327	0.739174	0.0229533	0.0336357	0.494981	0.928342	-0.183428
460	90001850	MFI	TBNK	CD3 on HLA DR+ CD8br	-0.0683266	0.0589118	0.246125	0.785665	0.0151798	0.0408934	0.710486	0.929502	-0.0440719	0.0799223	0.581336	0.931923	0.0542007	0.0388831	0.163336	0.750936	0.00721554	0.0372976	0.8466	0.976818	0.0354464	0.0381086	0.352297	0.934634	0.0398945	0.0290876	0.17021	0.748142	-0.0446451	0.0295034	0.130223	0.695728	-0.0847713	0.0365672	0.0204367	0.512891	-0.0126086	0.021665	0.560581	0.927136	-0.0317679	0.0250044	0.203908	0.810595	-0.200056
461	90001851	MFI	Treg	CD3 on T cell	0.00223052	0.0383473	0.953616	0.986644	-0.00868493	0.0254932	0.733347	0.932008	-0.0062063	0.056881	0.913115	0.984494	-0.0154595	0.0251864	0.539345	0.92834	0.00807094	0.0211684	0.703001	0.955816	-0.0101157	0.0287779	0.725205	0.986765	0.0220669	0.0211317	0.296368	0.811403	0.00164391	0.0244652	0.946427	0.983678	0.00912926	0.027957	0.744011	0.931172	-0.0191567	0.0146649	0.191452	0.739174	-0.00145187	0.0176307	0.934369	0.988182	0.0139266
462	90001852	MFI	Treg	CD3 on CD39+ resting Treg	-0.00675834	0.0637475	0.915569	0.986644	-0.0197989	0.0381557	0.603833	0.911288	-0.00297043	0.101424	0.976636	0.992935	-0.014409	0.0341841	0.67338	0.958191	0.00840713	0.0407206	0.836432	0.976818	-0.0151265	0.0450768	0.737193	0.986765	0.0426311	0.029144	0.143529	0.723559	0.0216513	0.0406892	0.594648	0.944794	-0.0112533	0.0398435	0.777609	0.93604	0.0221783	0.0281377	0.430576	0.873766	0.0436259	0.0268987	0.104834	0.657235	0.0504791
463	90001853	MFI	Treg	CD3 on activated Treg	-0.0404508	0.0442405	0.36054	0.821945	0.00135719	0.029744	0.963606	0.995662	-0.0122062	0.062879	0.84608	0.969807	0.0235942	0.0254348	0.353598	0.886641	0.0482153	0.0245509	0.0495427	0.658468	-0.0234908	0.0335472	0.483782	0.98485	-5.43779e-05	0.0249364	0.99826	0.999687	0.00551921	0.023924	0.81755	0.957592	-0.0295796	0.0305467	0.332874	0.846034	-0.00186343	0.0177989	0.916619	0.968278	-0.0108434	0.0209049	0.60397	0.928342	-0.0135135
464	90001854	MFI	Treg	CD3 on CD39+ activated Treg	-0.0108132	0.0450025	0.810114	0.986644	-0.0363629	0.0298084	0.222507	0.704124	-0.00455781	0.0645379	0.943698	0.992935	0.0206406	0.0260735	0.428576	0.892881	0.0480142	0.0254577	0.05929	0.718728	0.00132868	0.0348699	0.969605	0.99861	-0.00534751	0.0228851	0.815243	0.967733	-0.0119	0.0248223	0.631649	0.95324	-0.00734637	0.0322735	0.819935	0.945897	-0.0142968	0.0186118	0.442393	0.873766	-0.0226792	0.0216318	0.294447	0.867906	-0.0447075
465	90001855	MFI	Treg	CD3 on secreting Treg	-0.0271717	0.0399266	0.496161	0.911291	-0.0331902	0.0319628	0.299084	0.761779	0.0014972	0.0647919	0.981564	0.996543	0.0289856	0.0262283	0.269104	0.828311	0.0252229	0.026075	0.333383	0.878872	0.0147883	0.0364881	0.685265	0.986765	-0.000148022	0.024425	0.995165	0.999266	0.00545234	0.0237358	0.818318	0.957592	-0.0344415	0.0306745	0.261519	0.796544	-0.00909454	0.0177951	0.609302	0.927136	-0.0117133	0.021177	0.580186	0.928342	0.0077773
466	90001856	MFI	Treg	CD3 on CD39+ secreting Treg	-0.0462751	0.0457524	0.311813	0.818535	-0.0740377	0.035153	0.0351909	0.344558	-0.119868	0.0776248	0.122541	0.611149	0.00852404	0.0332771	0.797832	0.978549	0.0401821	0.029028	0.166281	0.868802	-0.0131649	0.0398496	0.741125	0.986765	-0.0298219	0.0263829	0.258329	0.807605	0.00711795	0.030616	0.816157	0.957592	-0.0393286	0.0349617	0.26063	0.796544	0.00414759	0.0201199	0.836679	0.950488	-0.0351925	0.0245858	0.152311	0.78408	-0.0600835
467	90001857	MFI	Treg	CD3 on activated & secreting Treg	-0.0480179	0.0390159	0.218426	0.762246	-0.02134	0.0293172	0.466674	0.85072	-0.0174321	0.0612598	0.775981	0.96655	0.0352562	0.0250801	0.1598	0.748515	0.028451	0.0244573	0.24471	0.878872	0.0145351	0.0335468	0.664813	0.986765	0.00359438	0.0221814	0.871271	0.971665	-0.00278919	0.0230877	0.903843	0.973323	-0.0372373	0.0300901	0.215891	0.787746	0.00358641	0.0173391	0.836136	0.950488	-0.0162399	0.0201846	0.42107	0.911542	-0.0166367
468	90001858	MFI	Treg	CD3 on CD45RA+ CD4+	-0.0483085	0.0343112	0.159146	0.72719	-0.0657674	0.0257018	0.0105016	0.174469	0.0200848	0.0571627	0.725317	0.964012	-0.00887069	0.0224245	0.692415	0.958191	0.00242485	0.0211835	0.908866	0.986285	0.00759293	0.0294365	0.796451	0.99861	-0.0417645	0.0193488	0.0308881	0.593624	0.000202133	0.0195237	0.991739	0.994947	-0.0317217	0.0261028	0.224268	0.788654	-0.0130596	0.014987	0.383538	0.824592	-0.0144576	0.0178241	0.417291	0.911542	0.0119877
469	90001859	MFI	Treg	CD3 on CD8br	-0.0519559	0.0418372	0.214288	0.761251	0.00734922	0.0293892	0.802537	0.943412	0.00740736	0.0660748	0.91074	0.984494	-0.0477798	0.0310904	0.124342	0.748515	-0.0345567	0.0323772	0.285829	0.878872	0.0145504	0.0365058	0.690205	0.986765	-0.0134088	0.027788	0.629422	0.924609	-0.00989617	0.0299278	0.740895	0.957592	-0.0345282	0.0306608	0.260107	0.796544	-0.025914	0.0207829	0.212438	0.741051	0.00143648	0.0237537	0.951778	0.994715	0.0017232
470	90001860	MFI	Treg	CD3 on CD39+ CD4+	-0.012715	0.0394737	0.747366	0.983407	-0.0394299	0.0265611	0.137677	0.587604	-0.00469666	0.0546566	0.931522	0.992935	0.0326791	0.0222496	0.141901	0.748515	0.0562777	0.0225607	0.0126136	0.465787	0.00578047	0.0280679	0.836833	0.99861	-0.0113653	0.0201973	0.57363	0.908986	-0.00605826	0.022574	0.788412	0.957592	-0.033187	0.0276279	0.229669	0.788654	0.00468933	0.0159763	0.769127	0.943633	-0.0104628	0.0185524	0.572782	0.928342	-0.0175758
471	90001861	MFI	Treg	CD3 on CD28+ CD4+	-0.0191187	0.0498855	0.701533	0.969415	0.00974096	0.0323553	0.763367	0.937276	0.0844821	0.0839626	0.314326	0.79757	-0.00849301	0.0328985	0.796285	0.978549	0.00711073	0.0301333	0.813451	0.973649	-0.089712	0.0431392	0.0375629	0.624057	0.0464787	0.0287406	0.105839	0.702864	-0.0152701	0.0284981	0.592076	0.944794	0.00417106	0.0367556	0.909649	0.978087	0.00557447	0.0233848	0.811587	0.950488	-0.0131195	0.0239429	0.583726	0.928342	-0.00612116
472	90001862	MFI	Treg	CD3 on CD28+ DN (CD4-CD8-)	0.00299583	0.0599713	0.960159	0.986644	-0.0172123	0.0491249	0.726054	0.932008	-0.172281	0.136098	0.205564	0.673845	-0.0348864	0.0429	0.416102	0.889387	-0.0366375	0.0476042	0.44152	0.878872	0.0323619	0.0470661	0.491716	0.98485	0.00762875	0.0321687	0.812542	0.967733	0.0477818	0.0422522	0.25811	0.819711	0.0113083	0.0466975	0.808655	0.939789	-0.0228017	0.030393	0.453116	0.876262	-0.0626906	0.0387481	0.105684	0.657235	-0.20211
473	90001863	MFI	Treg	CD3 on CD28+ CD45RA- CD8br	-0.0197227	0.0356434	0.580035	0.940811	0.00526131	0.0253845	0.835803	0.950681	0.0933767	0.0486744	0.0550613	0.563114	-0.0407698	0.0172366	0.0180157	0.492958	0.00206263	0.0218714	0.924865	0.986285	-0.0127214	0.01976	0.51971	0.98485	-0.00283889	0.0168298	0.866047	0.970982	-0.00676346	0.0166543	0.684663	0.957592	0.0137393	0.0272629	0.614292	0.907864	0.00280453	0.0154487	0.855945	0.950488	0.00474072	0.0140387	0.735598	0.949454	-0.0132876
474	90001864	MFI	Treg	CD3 on CD28+ CD45RA+ CD8br	-0.0130166	0.0414265	0.753363	0.983407	-0.00457196	0.0285581	0.872808	0.962702	0.0449957	0.0640174	0.482139	0.906289	0.0330638	0.026114	0.205467	0.808768	-0.00993312	0.0257869	0.700089	0.955816	-0.0177387	0.0310381	0.567653	0.98485	-0.00658901	0.021907	0.763588	0.9608	0.00559052	0.023248	0.809963	0.957592	0.0011664	0.0287561	0.967645	0.990684	0.00891893	0.0174433	0.609134	0.927136	0.020391	0.0204421	0.318521	0.879923	0.0243687
475	90001865	MFI	Treg	CD3 on CD28- CD8br	0.063276	0.0801405	0.429783	0.864448	0.0218313	0.0545153	0.688816	0.928452	-0.0978694	0.113114	0.386912	0.851906	-0.0328666	0.0506324	0.51626	0.924966	-0.00133137	0.0487223	0.9782	0.996552	0.117801	0.0594511	0.0475386	0.667338	-0.0258523	0.0427888	0.545722	0.903459	-0.107119	0.0442902	0.0155817	0.353204	0.00364221	0.0554677	0.947646	0.983971	-0.065233	0.0351165	0.0632239	0.590904	-0.0337258	0.0400099	0.399264	0.908398	-0.0772018
476	90001866	MFI	Treg	CD3 on CD39+ CD8br	-0.0539791	0.0654443	0.40948	0.864448	-0.0411311	0.0491168	0.40236	0.827709	-0.0229605	0.112883	0.838822	0.969778	0.0578059	0.045844	0.207336	0.808768	0.0400234	0.040292	0.320548	0.878872	0.0670061	0.0540104	0.214747	0.90105	-0.0172523	0.037429	0.644845	0.924609	0.000442658	0.0437972	0.991936	0.994947	-0.0271775	0.0498119	0.58534	0.901366	0.0271708	0.0295952	0.358575	0.798834	0.00777135	0.0361632	0.829848	0.961361	0.00219409
477	90001867	MFI	Treg	CD3 on CD4+	-0.00773464	0.0432908	0.858199	0.986644	0.0168498	0.0288335	0.558962	0.890199	-0.0198567	0.0687946	0.772858	0.96655	-0.0232745	0.031124	0.454581	0.905414	-0.00988846	0.02689	0.713069	0.955816	-0.0859316	0.0392654	0.0286346	0.581442	0.0206572	0.0253682	0.415477	0.854398	-0.0165833	0.026915	0.537805	0.927468	-0.0171667	0.0318021	0.589336	0.901366	-0.0122734	0.0189502	0.517201	0.908933	-0.00973425	0.0211187	0.644849	0.931883	0.00458026
478	90001868	MFI	Treg	CD3 on CD4 Treg	-0.0291081	0.0371178	0.432918	0.864448	-0.0484641	0.0287444	0.0917888	0.497019	0.0173386	0.0578455	0.764376	0.964612	0.0197689	0.0235994	0.402206	0.886641	0.0247925	0.0234955	0.291334	0.878872	-0.00211218	0.0320636	0.947478	0.99861	-0.0360267	0.0222278	0.105062	0.702864	0.00705904	0.0220913	0.749317	0.957592	-0.0241197	0.0286649	0.400104	0.853269	-0.0063497	0.0164633	0.699727	0.927136	-0.00743202	0.0193134	0.700377	0.949454	0.0397789
479	90001869	MFI	Treg	CD3 on resting Treg	0.011467	0.0360648	0.750519	0.983407	-0.0582722	0.0253415	0.0214779	0.275445	0.0163658	0.0521799	0.753794	0.964612	0.00678215	0.0221651	0.759617	0.972308	0.00461664	0.0208794	0.825007	0.976818	0.00913413	0.0275857	0.740555	0.986765	-0.0199662	0.0199448	0.316792	0.821187	-0.000184386	0.0204452	0.992804	0.994947	-0.01938	0.024288	0.424914	0.853269	-0.00749441	0.0158053	0.635379	0.927136	-0.0115489	0.0178315	0.517199	0.928342	-0.0168791
480	90001870	MFI	Myeloid cell	CD34 on HSC	-0.000738772	0.0589641	0.990003	0.994083	0.102479	0.045399	0.0239898	0.292761	0.119014	0.0851085	0.162	0.622545	-0.0502122	0.0349632	0.150961	0.748515	-0.00252913	0.0258163	0.921959	0.986285	0.0309825	0.0327792	0.344563	0.934634	0.0795689	0.0340053	0.0192892	0.57411	0.0195635	0.0352014	0.578376	0.941867	0.0425702	0.0294317	0.148063	0.713386	-0.0554165	0.0264791	0.0363635	0.531439	-0.0445211	0.028423	0.117261	0.69919	0.0523611
481	90001871	MFI	Maturation stages of T cell	HVEM on T cell	-0.0167451	0.0455501	0.713157	0.979921	0.030992	0.0331513	0.349858	0.809847	0.0406857	0.0620069	0.511729	0.925181	0.00928288	0.0252012	0.712612	0.961105	0.0394754	0.0238531	0.097938	0.804185	-0.0334642	0.0281124	0.233901	0.906046	-0.0228556	0.0258354	0.376339	0.843607	-0.037184	0.0173101	0.0317056	0.495633	-0.0154491	0.0229615	0.501057	0.859167	0.0211439	0.0189527	0.264589	0.741051	-0.0154035	0.0151608	0.309625	0.879079	-0.0126406
482	90001872	MFI	Maturation stages of T cell	HVEM on naive CD8br	0.00406294	0.0475871	0.93196	0.986644	-0.0105872	0.0306246	0.729562	0.932008	-0.0307346	0.0569594	0.589481	0.933053	0.0109807	0.0256302	0.668341	0.958191	0.0253367	0.0252993	0.316596	0.878872	0.0116587	0.0323291	0.718378	0.986765	-0.0276259	0.0229839	0.229376	0.790915	0.0107495	0.0218817	0.623246	0.95324	-0.0367298	0.0294235	0.211916	0.787746	-0.00504853	0.0165247	0.759975	0.942178	0.00562544	0.0187715	0.764421	0.949454	-0.0404251
483	90001873	MFI	Maturation stages of T cell	HVEM on EM CD8br	-0.0266464	0.0523061	0.610449	0.949651	-0.0206149	0.0334667	0.537907	0.887607	-0.191336	0.0952582	0.0445788	0.533279	0.0304462	0.0289228	0.292492	0.844319	-0.0851881	0.0330518	0.00995441	0.465787	0.00533875	0.0441216	0.90369	0.99861	-0.0270131	0.0285859	0.344668	0.843607	-0.0284746	0.0309252	0.357177	0.874515	-0.0166872	0.0379158	0.659856	0.931172	0.0287965	0.023053	0.211613	0.741051	-0.0412045	0.0332297	0.214979	0.814972	-0.0208332
484	90001874	MFI	Maturation stages of T cell	HVEM on TD CD8br	-0.00731585	0.0487108	0.880615	0.986644	-0.0575943	0.0349431	0.0993053	0.522246	-0.140276	0.0704238	0.0463841	0.538203	0.0370389	0.0318691	0.245146	0.814554	0.029698	0.0340214	0.382706	0.878872	-0.0391772	0.0409813	0.339083	0.934634	-0.0224477	0.0257793	0.383883	0.843607	0.0157664	0.0288832	0.585156	0.943511	-0.0159258	0.0354303	0.653075	0.931172	0.0234742	0.0216816	0.278952	0.754563	0.0135329	0.023715	0.56824	0.928342	-0.00972061
485	90001875	MFI	Maturation stages of T cell	HVEM on CD4+	0.011981	0.0396273	0.762391	0.986644	-0.0196935	0.0258707	0.446522	0.845147	0.0157069	0.0694477	0.82107	0.969778	0.0258466	0.0358286	0.470666	0.905414	0.0690628	0.0283258	0.0147623	0.465787	-0.0191885	0.0465083	0.679914	0.986765	-0.0163268	0.0240175	0.496638	0.897989	-0.0108904	0.023723	0.646189	0.957592	0.0482978	0.0350928	0.168733	0.731592	0.0306549	0.022805	0.178878	0.739174	-0.00670857	0.0180483	0.710115	0.949454	-0.0949797
486	90001876	MFI	Maturation stages of T cell	HVEM on CM CD4+	-0.0400881	0.0454652	0.377922	0.82713	-0.029737	0.0262222	0.256778	0.72473	-0.0332714	0.0681693	0.6255	0.933053	0.00942941	0.0258651	0.715439	0.961371	-0.000646612	0.0264291	0.980481	0.996552	0.0368095	0.0289904	0.204187	0.89126	-0.0253617	0.0248394	0.307243	0.819688	-0.0414047	0.0202921	0.0413067	0.510087	-0.0608797	0.027246	0.0254537	0.512891	0.00451997	0.0195292	0.816968	0.950488	0.0352367	0.0264262	0.182401	0.793771	-0.0379371
487	90001877	MFI	Maturation stages of T cell	HVEM on naive CD4+	0.0390041	0.0391518	0.319139	0.818535	-0.0243099	0.0267186	0.362902	0.809847	-0.0174667	0.0610948	0.774959	0.96655	0.0491563	0.0333081	0.139996	0.748515	0.0296661	0.0303029	0.327588	0.878872	-0.00482913	0.0472914	0.918666	0.99861	-0.0244381	0.0239152	0.306845	0.819688	0.0414919	0.0313446	0.185592	0.744159	0.0330387	0.0352325	0.348381	0.851602	0.0341366	0.0240552	0.15587	0.734115	-0.0103129	0.018737	0.582042	0.928342	-0.0438493
488	90001878	MFI	Maturation stages of T cell	HVEM on EM CD4+	-0.00954557	0.0580517	0.869391	0.986644	-0.0394632	0.0281514	0.16097	0.641697	-0.00641975	0.0746804	0.931496	0.992935	0.0208208	0.031992	0.515168	0.924966	0.0189437	0.0295383	0.52131	0.905172	-0.015055	0.0384613	0.695477	0.986765	-0.0542183	0.0229374	0.0180908	0.57411	-0.0184747	0.026136	0.479649	0.923431	-0.0462027	0.0319241	0.147822	0.713386	-0.0069446	0.019252	0.718308	0.931638	-0.0548703	0.0257474	0.033081	0.544715	0.00105215
489	90001879	MFI	Maturation stages of T cell	HVEM on TD CD4+	-0.0636168	0.0480686	0.185683	0.745792	-0.00484587	0.0417314	0.907557	0.981384	0.013886	0.0749717	0.853059	0.969807	-0.0262316	0.0359643	0.46577	0.905414	-0.0640768	0.0307379	0.0371036	0.616426	-0.101842	0.043488	0.0191894	0.512392	-0.00887598	0.0252705	0.725409	0.951013	0.0133668	0.027346	0.62498	0.95324	0.00475154	0.0341289	0.889274	0.96735	-0.0316353	0.020468	0.122203	0.714642	-0.0327967	0.0247323	0.184818	0.793771	0.00410271
490	90001880	MFI	Maturation stages of T cell	HVEM on CD45RA- CD4+	0.00479552	0.0373322	0.897789	0.986644	-0.0295949	0.0259454	0.25401	0.72473	-0.0221234	0.0673243	0.742451	0.964612	0.0275773	0.0318448	0.386495	0.886641	0.0342374	0.035489	0.334679	0.878872	-0.0225457	0.033514	0.501123	0.98485	-0.0564936	0.0214575	0.0084679	0.57411	0.0272629	0.0290451	0.347916	0.870601	-0.0149702	0.0289059	0.604531	0.906231	0.0334914	0.0207132	0.105898	0.675092	0.00943212	0.019059	0.620678	0.931883	-0.0102281
491	90001881	MFI	Maturation stages of T cell	HVEM on CD8br	-0.0500511	0.0532542	0.347293	0.821945	-0.00384938	0.0401872	0.92369	0.985391	-0.0174224	0.0768539	0.820661	0.969778	0.0243766	0.036635	0.505801	0.924327	0.0248586	0.0322673	0.441066	0.878872	-0.0050862	0.0699771	0.942058	0.99861	-0.0426003	0.0298603	0.15368	0.723559	0.0162989	0.0367851	0.657706	0.957592	-0.0437576	0.0435886	0.315437	0.841045	0.0437345	0.0219418	0.0462386	0.534342	0.0166008	0.0312375	0.595116	0.928342	0.0252515
492	90001882	MFI	Maturation stages of T cell	HVEM on CM CD8br	-0.00374662	0.0447505	0.933277	0.986644	-0.000515742	0.0305551	0.986533	0.995662	-0.098136	0.0686123	0.152632	0.622545	-0.0145966	0.0302381	0.629293	0.954049	0.0531305	0.0282463	0.059976	0.718728	0.0351851	0.0421565	0.403927	0.938631	0.0122476	0.0285791	0.668251	0.941031	0.0519459	0.0265067	0.0500279	0.519298	-0.0297192	0.0344685	0.38857	0.851602	0.00561887	0.0203898	0.782876	0.943633	0.00442126	0.0200105	0.825133	0.961361	0.0373278
493	90001883	MFI	TBNK	CD16-CD56 on NKT	0.00148529	0.0502718	0.97643	0.994083	0.0168524	0.0337056	0.617083	0.911288	0.0577789	0.0735152	0.431899	0.885248	0.0221607	0.0295271	0.45294	0.905414	-0.0544021	0.0314747	0.0839092	0.804185	0.001483	0.0396158	0.970139	0.99861	0.0245181	0.0268811	0.36172	0.843607	-0.00541108	0.0291118	0.852545	0.966951	0.0336956	0.0349026	0.334335	0.846034	0.00154826	0.0207082	0.940401	0.975083	0.0277496	0.0242379	0.252256	0.857671	0.15538
494	90001884	MFI	TBNK	CD16-CD56 on NK	0.0161847	0.0354623	0.648109	0.952488	0.0371151	0.0269325	0.16818	0.648003	0.0307646	0.058347	0.598006	0.933053	0.0169504	0.0202877	0.403436	0.886641	0.00116059	0.0223001	0.958493	0.99014	0.0871666	0.028025	0.0018689	0.229185	0.00463564	0.0200614	0.817259	0.967733	0.00541151	0.0196178	0.782665	0.957592	-0.0314296	0.0256292	0.220078	0.788614	-0.00567002	0.0146418	0.698573	0.927136	0.00399824	0.017482	0.819098	0.961361	0.00851865
495	90001885	MFI	TBNK	CD16-CD56 on HLA DR+ NK	0.0563764	0.0584427	0.334723	0.818535	0.0350083	0.0302391	0.24698	0.72217	-0.113825	0.0673156	0.090852	0.600705	-0.0336744	0.0308654	0.275269	0.828311	-0.0212379	0.022974	0.355261	0.878872	0.0477049	0.0526399	0.364804	0.938631	-0.0302613	0.0242015	0.211157	0.777272	-0.00013038	0.0237877	0.995627	0.995627	0.0491586	0.0299204	0.100388	0.648901	-0.0300052	0.0228994	0.190093	0.739174	0.00316699	0.0246149	0.897625	0.988182	-0.0778193
496	90001886	MFI	Treg	CD28 on CD39+ activated Treg	-0.0734996	0.050193	0.143101	0.706802	-0.0146817	0.0335192	0.661381	0.923792	-0.122704	0.065741	0.0619748	0.563114	0.00188007	0.0322469	0.953508	0.995658	0.0280013	0.0280596	0.318317	0.878872	-0.0853182	0.0369937	0.0210946	0.531729	-0.0185201	0.0207234	0.371492	0.843607	0.0350294	0.0223424	0.116917	0.695728	0.00228049	0.0396092	0.954087	0.983971	0.0116866	0.0178778	0.51331	0.908933	-0.00128555	0.0205809	0.950194	0.994715	-0.028814
497	90001887	MFI	Treg	CD28 on secreting Treg	-0.0663661	0.0429258	0.122089	0.653131	-0.0114158	0.0222861	0.608484	0.911288	0.104557	0.0695915	0.132983	0.621759	0.00990922	0.0175221	0.571716	0.934954	-0.0197088	0.0265322	0.457588	0.894376	0.033447	0.0208762	0.109119	0.81062	-0.0096566	0.0267323	0.717925	0.950638	0.0284721	0.0158829	0.0730332	0.56795	-0.0171351	0.0332413	0.60622	0.906231	-0.0073597	0.0211532	0.727897	0.933256	0.0141726	0.0262488	0.589243	0.928342	-0.0313516
498	90001888	MFI	Treg	CD28 on CD39+ secreting Treg	0.005033	0.0515461	0.922218	0.986644	-0.0749417	0.0398578	0.0600775	0.430555	0.00258655	0.0799703	0.974198	0.992935	0.010404	0.0338815	0.758791	0.972308	0.0727573	0.0299904	0.0152655	0.465787	0.00505414	0.0382025	0.894748	0.99861	-0.00128049	0.0313615	0.967431	0.987416	-0.0377677	0.0291157	0.194576	0.756571	0.0282711	0.0355474	0.426435	0.853269	0.0163712	0.0217884	0.45243	0.876262	-0.0367304	0.0300016	0.220846	0.821001	0.0229408
499	90001889	MFI	Treg	CD28 on activated & secreting Treg	-0.0705411	0.0301712	0.0193858	0.372921	-0.0117202	0.0212882	0.581942	0.899839	-0.022318	0.0657003	0.734087	0.964612	0.00777308	0.0136377	0.568699	0.932105	-0.0381094	0.0268777	0.156225	0.868802	0.0262046	0.03283	0.42476	0.943767	-0.0137985	0.016285	0.396819	0.845144	0.00627063	0.0232591	0.787469	0.957592	-0.0544537	0.0276136	0.0486104	0.601639	-0.00760746	0.0169485	0.653534	0.927136	-0.00513643	0.0181695	0.77741	0.954245	-0.0278338
500	90001890	MFI	Treg	CD28 on CD45RA+ CD4+	-0.0696324	0.0721967	0.334804	0.818535	-0.00272763	0.0637254	0.965859	0.995662	0.0399454	0.105705	0.705508	0.964012	0.0255043	0.0485223	0.599151	0.946583	0.0347216	0.0447051	0.437346	0.878872	0.0223782	0.0617699	0.71714	0.986765	-0.0226771	0.0419469	0.588774	0.909836	-0.00660687	0.0399763	0.868732	0.968668	-0.0441891	0.0545142	0.417596	0.853269	-0.0498552	0.0318513	0.117524	0.710002	0.00405897	0.0382629	0.915518	0.988182	0.00230137
501	90001891	MFI	Treg	CD28 on CD45RA- CD4 not Treg	-0.0571905	0.040402	0.156912	0.72719	-0.00588163	0.0259153	0.820458	0.94484	-0.104782	0.0740034	0.156803	0.622545	0.0248131	0.0334461	0.458159	0.905414	0.0277643	0.0340319	0.414597	0.878872	0.0111201	0.03304	0.736445	0.986765	0.00290272	0.0152032	0.848581	0.967733	0.0600083	0.0286072	0.035935	0.495633	-0.0923682	0.0480323	0.0544744	0.624459	-0.0223661	0.0226562	0.323547	0.793837	0.00121664	0.0244453	0.960306	0.99767	-0.0203746
502	90001892	MFI	Treg	CD28 on CD39+ CD4+	0.0428407	0.0403796	0.288712	0.818535	-0.0146638	0.0283805	0.605374	0.911288	-0.0239626	0.0556128	0.666554	0.948382	-0.0219937	0.0229962	0.338868	0.885197	0.0638859	0.0242716	0.0084851	0.465787	-0.00812616	0.0288686	0.778336	0.99861	-0.00785773	0.0193194	0.684208	0.945475	-0.00185607	0.0245141	0.939646	0.983678	0.0121714	0.0279523	0.663248	0.931172	-0.00204919	0.0163648	0.90035	0.964697	-0.00363829	0.0177622	0.837702	0.966481	0.0583229
503	90001893	MFI	Treg	CD28 on CD28+ CD45RA- CD8br	-0.0292233	0.0439912	0.506499	0.911781	-0.00594601	0.0239901	0.804248	0.943412	-0.101445	0.0471359	0.0313825	0.513903	0.0166784	0.0207187	0.420823	0.889736	-0.0126222	0.0239592	0.598317	0.951233	-0.0331647	0.0350524	0.344074	0.934634	-0.00250535	0.0132067	0.849542	0.967733	0.00866675	0.0263593	0.742312	0.957592	-0.0374319	0.0221757	0.0914163	0.648901	-0.00779191	0.0212012	0.71323	0.928618	-0.00925457	0.0241219	0.701232	0.949454	-0.0231908
504	90001894	MFI	Treg	CD28 on CD28+ CD4+	-0.00701806	0.0390016	0.857197	0.986644	-0.00509607	0.019805	0.796938	0.943412	-0.014408	0.0525655	0.78401	0.969778	0.0242417	0.0247867	0.328068	0.874069	0.0339041	0.0155912	0.029663	0.616426	0.0137037	0.0269178	0.610687	0.986765	0.00188464	0.0195975	0.923388	0.986892	0.0406676	0.0196375	0.0383665	0.495633	-0.0298315	0.0279721	0.286209	0.82049	0.0217801	0.0107734	0.0432108	0.534342	0.0262602	0.0201801	0.193159	0.802268	-0.0673132
505	90001895	MFI	Treg	CD28 on CD28+ DN (CD4-CD8-)	0.000479244	0.0341596	0.988806	0.994083	0.0272556	0.0295594	0.356496	0.809847	-0.0672972	0.033078	0.0419011	0.529832	-0.049066	0.0199656	0.0139897	0.492958	-0.0102286	0.0208942	0.624459	0.951233	0.00551243	0.024006	0.818381	0.99861	0.00323829	0.0197472	0.869741	0.971665	0.021012	0.0171447	0.220359	0.797663	-0.0155795	0.014259	0.274566	0.806148	-0.0397777	0.0174838	0.0228987	0.4391	-0.00700744	0.0160963	0.663313	0.936624	-0.0313387
506	90001896	MFI	Treg	CD28 on CD28+ CD45RA+ CD8br	-0.0304049	0.0549808	0.580257	0.940811	-0.019859	0.0352181	0.57283	0.896657	-0.00168546	0.0557919	0.9759	0.992935	-0.043287	0.0306936	0.158453	0.748515	-0.00174736	0.0229613	0.939339	0.989685	-0.0140456	0.0278346	0.613832	0.986765	0.00299889	0.0161047	0.852279	0.967733	0.019353	0.0164811	0.240294	0.805935	0.0312009	0.0352853	0.376563	0.851602	-0.017347	0.024503	0.478975	0.892187	-0.00505205	0.0183256	0.782792	0.956892	-0.0498033
507	90001897	MFI	Treg	CD28 on CD39+ CD8br	0.0129681	0.0381597	0.733979	0.983407	0.0431334	0.0360349	0.23131	0.716107	-0.0627527	0.0683399	0.358491	0.829295	0.0192175	0.0278155	0.489635	0.915887	-0.0244771	0.0208428	0.240249	0.878872	0.00347161	0.0363218	0.923855	0.99861	0.0346144	0.0173621	0.0461875	0.649289	-0.0291821	0.0311568	0.348955	0.870601	0.0168315	0.0233107	0.470264	0.853269	0.0093218	0.0194731	0.632151	0.927136	0.0201186	0.0244172	0.409966	0.911542	0.0603073
508	90001898	MFI	Treg	CD28 on CD4+	0.00364425	0.0166372	0.826618	0.986644	-0.0123416	0.0111725	0.269317	0.740228	0.0206175	0.0246466	0.40286	0.877331	0.0305652	0.00970593	0.00163762	0.322425	-0.00138204	0.010287	0.893127	0.986218	0.00865881	0.0110213	0.432075	0.945649	-0.00615663	0.00839092	0.463116	0.868046	-0.00376322	0.00904047	0.677217	0.957592	0.000376077	0.0109034	0.972485	0.991551	0.00866398	0.00646874	0.180453	0.739174	-0.00167658	0.00758563	0.825077	0.961361	-0.0255826
509	90001899	MFI	Treg	CD28 on CD4 Treg	-0.0153219	0.0256462	0.550218	0.92889	-0.00290055	0.0178035	0.870581	0.962702	-0.0404071	0.0397019	0.308792	0.79757	0.000975766	0.0131842	0.941002	0.992646	-0.00675499	0.0166764	0.685431	0.955816	0.0206729	0.0261924	0.429955	0.945649	-0.0132128	0.013279	0.319731	0.825878	0.00732818	0.013816	0.595827	0.944794	-0.0161102	0.0185155	0.384248	0.851602	-0.00872842	0.0105491	0.408005	0.847305	-0.0185578	0.0128245	0.147879	0.772876	0.000895755
510	90001900	MFI	Treg	CD28 on resting Treg	-0.0207608	0.0514522	0.686582	0.962298	-0.0752064	0.0434913	0.0837685	0.497019	-0.0605392	0.0848245	0.475413	0.906289	-0.0288812	0.033085	0.382696	0.886641	0.00292025	0.0372878	0.937576	0.989685	-0.0644238	0.0444257	0.147017	0.859756	-0.0234379	0.0286957	0.414058	0.854398	-0.0120558	0.0356072	0.734927	0.957592	-0.0479543	0.0393016	0.222403	0.788654	-0.0693931	0.0231193	0.00268632	0.245463	-0.0138768	0.0264641	0.600025	0.928342	-0.0852716
511	90001901	MFI	Treg	CD28 on CD39+ resting Treg	0.0669911	0.0385182	0.0819987	0.584809	-0.0328259	0.0338567	0.332269	0.80114	-0.0746723	0.053976	0.166531	0.631134	-0.0654953	0.0294528	0.0261661	0.562572	6.41726e-05	0.0381055	0.998656	0.999972	-0.000391937	0.0349897	0.991063	0.99861	-0.0363345	0.029445	0.21721	0.777272	0.0104089	0.0205019	0.61166	0.951326	0.0216544	0.0429885	0.614455	0.907864	-0.0164238	0.016122	0.308334	0.774543	0.000274792	0.0189877	0.988453	0.99767	0.0189309
512	90001902	MFI	Treg	CD28 on activated Treg	-0.0358066	0.0358828	0.318339	0.818535	-0.0511496	0.0376847	0.174684	0.653258	-0.033589	0.0555829	0.545642	0.925181	0.0131896	0.0260233	0.61227	0.947881	-0.0176701	0.0337	0.600045	0.951233	0.0111579	0.0289713	0.700136	0.986765	-0.0459855	0.023029	0.0458414	0.649289	0.0274859	0.0227515	0.227012	0.797663	-0.00908582	0.0238801	0.703591	0.931172	-0.00438554	0.0185063	0.812676	0.950488	0.0164612	0.0201594	0.414183	0.911542	-0.0430925
513	90001903	MFI	cDC	CD86 on myeloid DC	-0.0289068	0.0694937	0.677437	0.958521	0.0273641	0.0465218	0.556399	0.890199	0.111116	0.0984833	0.259203	0.734409	-0.037447	0.0397364	0.345995	0.886641	0.0624674	0.0410947	0.12849	0.849196	-0.015753	0.0561777	0.77916	0.99861	0.0689206	0.0375333	0.0663202	0.66351	0.060033	0.0384924	0.118853	0.695728	-0.0122279	0.0499711	0.80669	0.939789	0.0308521	0.0269235	0.251829	0.741051	-0.000437661	0.0314361	0.988892	0.99767	-0.0145129
514	90001904	MFI	cDC	CD86 on CD62L+ myeloid DC	0.0581098	0.063797	0.362372	0.821945	0.0232274	0.041345	0.574256	0.896969	0.0582018	0.107014	0.586531	0.933053	0.0815656	0.0423844	0.0543016	0.653839	-0.0439474	0.0387409	0.25663	0.878872	-0.0350072	0.05895	0.552616	0.98485	0.032614	0.0312304	0.296345	0.811403	0.122996	0.0387482	0.00150237	0.135818	-0.0249787	0.0526488	0.635185	0.923102	0.00314565	0.0287806	0.912967	0.968278	0.0882379	0.0396494	0.0260506	0.488281	-0.00166387
515	90001905	MFI	cDC	CD86 on monocyte	-0.0069938	0.0900245	0.938076	0.986644	-0.00198404	0.0485016	0.96737	0.995662	0.00905717	0.125477	0.942457	0.992935	0.0095532	0.0488335	0.844901	0.980295	-0.0277949	0.0501067	0.57909	0.947689	-0.106115	0.0720853	0.141002	0.831227	0.00653721	0.036513	0.857908	0.96831	0.0523173	0.044402	0.238691	0.805935	-0.0162857	0.0468304	0.728021	0.931172	0.00714384	0.0395142	0.856531	0.950488	-0.00556035	0.0390537	0.886782	0.988182	-0.168863
516	90001906	MFI	cDC	CD86 on granulocyte	-0.0940522	0.0766883	0.22004	0.762246	0.0283105	0.0447406	0.526883	0.881354	-0.081697	0.0843977	0.333044	0.803743	-0.00490943	0.0372125	0.89504	0.986839	0.0433891	0.0401927	0.280353	0.878872	0.084458	0.0506615	0.095494	0.792436	0.0244477	0.0285066	0.391105	0.843607	-0.00196307	0.0429585	0.963552	0.987877	-0.0454507	0.0447506	0.309799	0.836328	0.0023755	0.0249391	0.924115	0.971982	0.0320364	0.0383938	0.404046	0.908398	-0.032212
517	90001907	MFI	Maturation stages of T cell	CCR7 on naive CD4+	0.0625634	0.0573987	0.275722	0.812714	7.93641e-05	0.0402679	0.998427	0.998427	0.0841507	0.0823447	0.306813	0.79532	-0.00861151	0.0335749	0.797575	0.978549	-0.0916941	0.0407508	0.0244415	0.607934	0.0690197	0.0511307	0.177059	0.875077	-0.0249899	0.0291242	0.390867	0.843607	-0.0225135	0.031635	0.476673	0.923431	0.0468489	0.0392845	0.233044	0.788654	0.0229394	0.0234894	0.328774	0.797792	-0.0383872	0.0273019	0.159717	0.784138	-0.0187635
518	90001908	MFI	Maturation stages of T cell	CCR7 on naive CD8br	0.151254	0.0589922	0.0103485	0.30618	0.0365117	0.0397864	0.358779	0.809847	0.132015	0.0914231	0.148739	0.622545	-0.0597071	0.036645	0.103241	0.718755	0.0275553	0.0389408	0.479181	0.895763	0.080279	0.0423224	0.0578484	0.68128	0.0184104	0.0297237	0.535663	0.903459	0.0216387	0.0321379	0.500751	0.923431	0.117214	0.042355	0.00565013	0.347119	0.00994575	0.0239877	0.67842	0.927136	-0.0214332	0.0275085	0.435892	0.913005	0.00327021
519	90001909	MFI	TBNK	CD45 on CD14+ monocyte	0.0638963	0.0785464	0.41594	0.864448	-0.113193	0.0618243	0.0671193	0.454298	-0.0845765	0.119314	0.478413	0.906289	0.00754969	0.053269	0.887295	0.980295	-0.0145839	0.0506103	0.773223	0.973249	0.0419459	0.0682488	0.538817	0.98485	-0.0464328	0.0422899	0.272221	0.807605	-0.0802503	0.0538453	0.136123	0.695909	-0.0212611	0.0631844	0.736499	0.931172	-0.00605759	0.0374751	0.871587	0.950488	-0.114081	0.0434054	0.00858206	0.418232	-0.112432
520	90001910	MFI	TBNK	CD45 on B cell	-0.00972872	0.030327	0.748366	0.983407	-0.000322422	0.0253258	0.989842	0.99607	0.0421344	0.0456995	0.356535	0.827387	0.00171697	0.016425	0.916745	0.988416	0.0148219	0.0215772	0.492131	0.895763	-0.0281412	0.029647	0.342514	0.934634	-0.011037	0.0172935	0.523333	0.903459	0.0108405	0.0186602	0.561278	0.927613	0.00244321	0.0235605	0.917408	0.978087	0.00273979	0.0137961	0.842582	0.950488	0.00623022	0.0135042	0.644543	0.931883	-0.0466128
521	90001911	MFI	TBNK	CD45 on NK	0.0248713	0.0559267	0.656527	0.952488	0.0622988	0.039319	0.113093	0.533972	-0.170614	0.0995547	0.0865707	0.600705	0.00199313	0.0306163	0.948094	0.995658	-0.00934917	0.0340968	0.783935	0.973249	0.00157125	0.0394253	0.96821	0.99861	0.00683097	0.0241602	0.777379	0.9608	0.000260539	0.0324101	0.993586	0.994947	-0.0310659	0.0370931	0.402306	0.853269	0.0133789	0.0179352	0.455694	0.876262	-0.00724946	0.0270226	0.788489	0.960642	-0.101215
522	90001912	MFI	TBNK	CD45 on HLA DR+ NK	0.0522298	0.110696	0.637047	0.952488	0.0510464	0.0593259	0.389546	0.818053	-0.143856	0.124067	0.246252	0.728787	-0.0391885	0.053461	0.46354	0.905414	-0.0510312	0.0638636	0.424252	0.878872	0.0946888	0.0776109	0.222448	0.903184	-0.0661904	0.0442888	0.135041	0.723559	-0.00666552	0.0503196	0.894618	0.973323	0.00815756	0.0770608	0.915694	0.978087	-0.00649159	0.0386028	0.866455	0.950488	0.0206897	0.0410458	0.614216	0.929589	-0.164003
523	90001913	MFI	TBNK	CD45 on granulocyte	-0.0133483	0.0865626	0.877449	0.986644	0.00927228	0.048705	0.849014	0.95472	-0.132338	0.0916514	0.148759	0.622545	-0.0340607	0.0405522	0.400953	0.886641	-0.042212	0.0549375	0.442271	0.878872	0.0861809	0.0536936	0.108483	0.81062	0.00665054	0.0347222	0.848106	0.967733	-0.0177509	0.0412963	0.667309	0.957592	-0.0656234	0.0472021	0.164449	0.731592	-0.0130642	0.0323736	0.686548	0.927136	-0.000920393	0.0329892	0.977742	0.99767	0.0679687
524	90001914	MFI	TBNK	CD45 on lymphocyte	0.00767944	0.0654645	0.906617	0.986644	0.0322339	0.0453961	0.477667	0.8586	-0.217437	0.0833153	0.00905937	0.394917	0.0379242	0.0333005	0.254767	0.825437	0.0522145	0.0410831	0.203747	0.878872	-0.0460186	0.0576252	0.424532	0.943767	0.0502281	0.0355984	0.158255	0.727575	0.0267861	0.0368189	0.466913	0.923431	-0.0289938	0.0416716	0.486573	0.853269	0.0292222	0.0253529	0.249068	0.741051	-0.0402999	0.0324973	0.214939	0.814972	0.000717884
525	90001915	MFI	TBNK	CD45 on T cell	0.045966	0.0475269	0.333465	0.818535	0.00108637	0.0146511	0.940891	0.988206	-0.0449835	0.0729992	0.53775	0.925181	-0.0241732	0.0294123	0.411149	0.886934	-0.0297039	0.0312	0.341073	0.878872	-0.0347444	0.0378278	0.358364	0.938631	0.00277953	0.00997707	0.780558	0.9608	0.0154422	0.0107596	0.151228	0.723597	-0.0352142	0.0438189	0.421609	0.853269	-0.00501256	0.0207487	0.809102	0.950488	-0.00709094	0.0240259	0.767889	0.949454	-0.0419498
526	90001916	MFI	TBNK	CD45 on CD4+	0.232379	0.0817855	0.00449263	0.193183	0.00409615	0.0157206	0.794433	0.943412	0.0129254	0.0409462	0.752254	0.964612	-0.0021351	0.0512482	0.966768	0.995658	0.0221077	0.0547349	0.686282	0.955816	4.61513e-05	0.00498164	0.992608	0.99861	0.00296579	0.00363819	0.414969	0.854398	-0.0298922	0.048715	0.539471	0.927613	-0.00157565	0.0155354	0.919215	0.978087	0.00228459	0.00800692	0.775393	0.943633	-0.0454955	0.0417434	0.275764	0.857865	-0.0980537
527	90001917	MFI	TBNK	CD45 on CD8br	0.0325875	0.0127302	0.0104713	0.30618	-0.00398853	0.00849091	0.63854	0.915241	0.0327822	0.0196385	0.0950613	0.601835	0.00603327	0.00731423	0.409447	0.886934	0.0124857	0.00788452	0.113291	0.832488	0.00227872	0.0090703	0.801638	0.99861	0.0115269	0.00616584	0.0615565	0.662823	-0.000500033	0.00712063	0.944016	0.983678	0.0234834	0.00919146	0.0106213	0.485259	0.00208504	0.005292	0.693581	0.927136	0.00790674	0.00630755	0.210011	0.81441	0.000231855
528	90001918	MFI	TBNK	CD45 on HLA DR+ T cell	-0.0379324	0.0750338	0.613181	0.949651	-0.0837207	0.0664099	0.207429	0.687094	-0.151863	0.107386	0.15731	0.622545	0.0471983	0.0436521	0.279591	0.830336	-0.0521716	0.0590117	0.376648	0.878872	-0.110453	0.0715843	0.122835	0.81543	-0.0586289	0.0495897	0.237095	0.799112	0.0140923	0.0424981	0.740194	0.957592	-0.113566	0.0672892	0.0914642	0.648901	0.0120936	0.0428634	0.777834	0.943633	-0.0470159	0.051489	0.361177	0.894068	-0.160706
529	90001919	MFI	TBNK	CD45 on NKT	0.0414479	0.0626863	0.508487	0.911781	-0.12337	0.0445033	0.00556873	0.14349	0.00400381	0.0899515	0.964497	0.992935	0.00903286	0.0413111	0.826919	0.980295	-0.0351423	0.0408543	0.389687	0.878872	0.0994565	0.0503107	0.048059	0.667338	-0.070154	0.034039	0.0393039	0.63847	0.0504588	0.0378986	0.183052	0.739287	0.0276009	0.0480763	0.565896	0.882026	-0.0259768	0.023489	0.268764	0.747022	-0.0142152	0.0289164	0.623004	0.931883	-0.0474216
530	90001920	MFI	TBNK	CD45 on HLA DR+ CD4+	-0.0583838	0.0570029	0.305729	0.818535	-0.0313879	0.0409215	0.443066	0.844632	0.0394285	0.0865773	0.648811	0.942632	0.0213173	0.0350925	0.543545	0.92834	0.0157862	0.0371852	0.671179	0.955816	-0.00868915	0.0454243	0.8483	0.99861	-0.0134673	0.03151	0.669091	0.941031	-0.0210056	0.0332448	0.527487	0.926591	-0.0361634	0.0417133	0.385968	0.851602	-0.00937894	0.0248129	0.70544	0.927136	-0.0337651	0.0411683	0.412117	0.911542	0.0277779
531	90001921	MFI	TBNK	CD45 on HLA DR+ CD8br	0.0217854	0.067307	0.746186	0.983407	-0.0546575	0.0468765	0.243619	0.716107	-0.134379	0.0756715	0.0757622	0.575978	0.0290809	0.0338165	0.389811	0.886641	0.0436593	0.0416443	0.294461	0.878872	0.109998	0.0501452	0.0282644	0.581442	-0.0467614	0.0296105	0.114287	0.713578	0.0379064	0.02816	0.178268	0.738391	-0.0726595	0.0501926	0.147726	0.713386	0.0231607	0.0355678	0.514936	0.908933	0.0161847	0.0405589	0.689863	0.949454	-0.0302298
532	90001922	MFI	Treg	CD127 on T cell	-0.197919	0.0899486	0.027782	0.432815	0.0122209	0.0597272	0.837875	0.950681	0.271554	0.12726	0.0328545	0.513903	-0.0288431	0.0498495	0.562857	0.931967	0.0260466	0.0552167	0.63713	0.951643	-0.0379888	0.0672842	0.572344	0.986765	0.0249108	0.0495283	0.614992	0.923119	0.0689993	0.0491496	0.160359	0.723597	-0.0471869	0.0611933	0.440641	0.853269	-0.029044	0.0379256	0.443786	0.873766	0.08984	0.0422647	0.0335324	0.544715	-0.0849874
533	90001923	MFI	Treg	CD127 on CD45RA- CD4 not Treg	-0.0634203	0.0465129	0.172725	0.727583	0.00496098	0.037493	0.894733	0.973289	-0.17064	0.0780054	0.0287033	0.513903	-0.0311707	0.0321317	0.332	0.876145	-0.0103466	0.0386206	0.788774	0.973649	0.0265772	0.0464401	0.567126	0.98485	0.000411566	0.0262362	0.987484	0.992917	-0.00916064	0.0268763	0.733221	0.957592	0.0261885	0.0353299	0.458538	0.853269	-0.0278252	0.0234729	0.235854	0.741051	-0.0452321	0.0278501	0.104348	0.657235	0.0248247
534	90001924	MFI	Treg	CD127 on CD28+ CD4+	-0.0134481	0.0529532	0.799524	0.986644	0.056209	0.0427011	0.188061	0.669523	-0.151791	0.0923647	0.100303	0.601835	-0.0243416	0.0374323	0.515509	0.924966	0.0127821	0.0349594	0.714644	0.955816	0.0278886	0.0447311	0.532975	0.98485	0.0294888	0.0329645	0.371021	0.843607	-0.0169138	0.0366395	0.644348	0.957592	-0.0290997	0.0384022	0.448595	0.853269	-0.0122421	0.026514	0.644281	0.927136	-0.0494164	0.0300912	0.100544	0.657235	-0.0806804
535	90001925	MFI	Treg	CD127 on CD28+ DN (CD4-CD8-)	-0.0717519	0.0808771	0.374987	0.82713	0.0240397	0.0602045	0.689671	0.928452	-0.260416	0.128983	0.0434882	0.529832	0.025729	0.048354	0.594658	0.946583	0.0588294	0.039518	0.136573	0.849196	0.121692	0.061648	0.0483843	0.667338	-0.0465272	0.0426384	0.275183	0.807605	-0.0975738	0.0357654	0.00636885	0.258646	-0.105136	0.060883	0.0841928	0.648901	0.0119064	0.0337635	0.724358	0.933256	0.0109377	0.0316736	0.729849	0.949454	0.223772
536	90001926	MFI	Treg	CD127 on granulocyte	-0.124137	0.0511864	0.0153	0.352427	0.0297717	0.0358607	0.406423	0.827709	0.0408249	0.0798777	0.609286	0.933053	-0.0625934	0.0315225	0.0470695	0.653839	0.0321862	0.0304105	0.289877	0.878872	-0.04148	0.0368302	0.26006	0.906046	0.0436349	0.0261499	0.0951873	0.702864	-0.0609421	0.0278652	0.0287402	0.488583	-0.044486	0.0373523	0.233659	0.788654	-0.0306937	0.0205001	0.134329	0.730658	0.00562698	0.0242291	0.816351	0.961361	0.00101222
537	90001927	MFI	Treg	CD127 on CD8br	-0.0931189	0.0932055	0.31776	0.818535	0.0981484	0.0653901	0.133364	0.587248	0.392328	0.138762	0.00469369	0.343109	0.0152561	0.0724889	0.833307	0.980295	-0.0291057	0.0613757	0.635342	0.951643	-0.100363	0.061178	0.1009	0.795601	0.0162739	0.049762	0.743642	0.954802	0.0579892	0.0529801	0.273715	0.819711	-0.0139231	0.0667979	0.834888	0.945897	0.0153972	0.0408817	0.70645	0.927136	0.0243275	0.0376303	0.517964	0.928342	0.0923117
538	90001928	MFI	Treg	CD127 on CD28+ CD45RA- CD8br	-0.0293123	0.055596	0.598029	0.940811	-0.0768106	0.0463834	0.0977231	0.517649	0.0245602	0.0995609	0.805152	0.969778	-0.067984	0.0388911	0.0804532	0.678044	-0.067238	0.0341749	0.0491294	0.658468	-0.0117462	0.0497659	0.81341	0.99861	-0.051951	0.0359643	0.148594	0.723559	0.108193	0.042196	0.0103455	0.289043	-0.0411278	0.0383356	0.283346	0.82049	-0.0504146	0.026391	0.0560951	0.554776	-0.0622132	0.0262534	0.0178017	0.469725	-0.00475404
539	90001929	MFI	Treg	CD127 on CD28+ CD45RA+ CD8br	-0.0280418	0.0598368	0.639329	0.952488	-0.0263406	0.038794	0.497147	0.867338	-0.0617083	0.0857883	0.47195	0.906289	-0.0613956	0.0367389	0.0946954	0.68537	-0.0663984	0.0397677	0.094987	0.804185	-0.0572117	0.0403561	0.156286	0.865094	-0.0558446	0.0312436	0.0738738	0.683726	-0.0654378	0.0316281	0.0385479	0.495633	-0.0399588	0.0360474	0.267642	0.805129	-0.0075833	0.0206865	0.71393	0.928618	-0.0272151	0.0312666	0.38407	0.905663	-0.00522008
540	90001930	MFI	Treg	CD127 on CD28- CD8br	-0.0252401	0.0336102	0.452674	0.882412	-0.0316204	0.0524057	0.546258	0.890199	0.171379	0.112252	0.126825	0.61343	0.00199281	0.0446302	0.964385	0.995658	-0.0295768	0.0211036	0.161064	0.868802	0.0118472	0.0250786	0.636639	0.986765	-0.0189127	0.0366635	0.605962	0.916963	0.00373774	0.018347	0.838568	0.966951	0.0158758	0.0234151	0.497761	0.859167	-0.012563	0.0311311	0.686543	0.927136	0.0209481	0.0370169	0.571458	0.928342	-0.0100739
541	90001931	MFI	Treg	CD127 on CD4+	0.0375538	0.0611727	0.539282	0.925458	0.0718188	0.05484	0.190329	0.669523	-0.0667011	0.1067	0.531887	0.925181	0.0166591	0.0429548	0.698142	0.95929	-0.031544	0.0449111	0.482451	0.895763	-0.0209726	0.0550702	0.703326	0.986765	0.0380201	0.0332143	0.252337	0.807605	0.0304638	0.0405903	0.452943	0.923431	0.011561	0.0557993	0.835863	0.945897	0.0183649	0.0373716	0.623134	0.927136	-0.0138368	0.0312571	0.657998	0.935791	0.00511144
542	90001932	MFI	Treg	CD127 on CD45RA+ CD4+	0.0466704	0.0723023	0.518609	0.917389	0.0261537	0.0621795	0.674036	0.925855	-0.198777	0.114858	0.0835172	0.595925	-0.0735408	0.0425033	0.0835874	0.678044	-0.0269429	0.0558944	0.629783	0.951233	0.0228762	0.0555585	0.680523	0.986765	-0.0356756	0.0397886	0.369917	0.843607	0.0147945	0.0440094	0.736746	0.957592	-0.0380229	0.0547825	0.487638	0.853269	-0.0379296	0.0314715	0.228124	0.741051	-0.0277805	0.0396336	0.483344	0.928342	0.19617
543	90001933	MFI	Treg	CD25 on CD45RA- CD4 not Treg	-0.0897219	0.057863	0.120999	0.653131	0.0494805	0.0344678	0.151128	0.620645	-0.0255646	0.0726575	0.72495	0.964012	-0.00648781	0.0282058	0.818079	0.980295	0.0082981	0.0421378	0.843884	0.976818	-0.0473468	0.0448808	0.291451	0.90844	-0.0257652	0.0273935	0.346931	0.843607	0.00356535	0.0359018	0.920894	0.982735	-0.0723989	0.0460826	0.116167	0.675647	0.00275337	0.0271769	0.919302	0.968529	0.0129874	0.0236544	0.582974	0.928342	-0.00680317
544	90001934	MFI	Treg	CD25 on CD45RA+ CD4 not Treg	0.048588	0.0392845	0.216153	0.761251	0.0967656	0.0349968	0.0056925	0.14349	0.0228211	0.0757094	0.763087	0.964612	0.00493974	0.034073	0.884731	0.980295	0.0140698	0.0278513	0.613436	0.951233	-0.0589994	0.0316533	0.0623318	0.68566	0.0124982	0.0261445	0.632618	0.924609	-0.0316085	0.0241853	0.191236	0.756136	0.0311393	0.0295219	0.291523	0.82049	0.0190059	0.0161235	0.238489	0.741051	-0.00831543	0.0243663	0.732902	0.949454	0.0513985
545	90001935	MFI	Treg	CD25 on CD39+ CD4 Treg	-0.10329	0.0848662	0.223568	0.762246	0.0436403	0.0542665	0.421291	0.827709	-0.0575783	0.0954724	0.54645	0.925181	0.047169	0.0446316	0.290579	0.842909	-0.0378733	0.0463503	0.413865	0.878872	0.045132	0.0642814	0.482616	0.98485	0.0140442	0.0351855	0.689785	0.946027	0.0149789	0.0373536	0.688418	0.957592	-0.057876	0.055487	0.296923	0.82049	-0.0383036	0.0332751	0.249683	0.741051	0.0185885	0.0379195	0.623985	0.931883	0.043776
546	90001936	MFI	Treg	CD25 on CD4 Treg	0.00399335	0.0646232	0.950727	0.986644	-0.060706	0.0379963	0.110114	0.533972	0.0569286	0.101638	0.575402	0.928519	-0.0327295	0.0373537	0.38092	0.886641	0.00258509	0.0519873	0.960341	0.99014	-0.0334001	0.030405	0.271983	0.906046	-0.0516325	0.0277856	0.0631341	0.662823	-0.062404	0.0355973	0.0795929	0.587701	0.0196226	0.0379453	0.605066	0.906231	-0.0314839	0.0211146	0.135936	0.730658	0.00572814	0.0203191	0.778013	0.954245	-0.051101
547	90001937	MFI	Treg	CD25 on resting Treg	0.0167379	0.0625599	0.789046	0.986644	-0.065464	0.0441637	0.13826	0.587604	0.194952	0.12944	0.132036	0.621759	-0.0938814	0.052641	0.074517	0.678044	-0.0779994	0.0546791	0.153725	0.868802	-0.0307482	0.0650004	0.63618	0.986765	-0.0213925	0.0334895	0.522965	0.903459	-0.0996538	0.0476225	0.0363866	0.495633	0.017827	0.0605304	0.768366	0.93604	-0.00275542	0.0354896	0.938114	0.975083	-0.130878	0.0442427	0.00309469	0.251955	-0.0134961
548	90001938	MFI	Treg	CD25 on CD39+ resting Treg	0.00870194	0.0734991	0.905755	0.986644	0.0846146	0.0491852	0.0853731	0.497019	-0.0429033	0.101593	0.672802	0.949456	-0.0568842	0.038064	0.135062	0.748515	-0.0558758	0.0503133	0.266759	0.878872	-0.0135848	0.06354	0.830704	0.99861	0.0808044	0.0419559	0.0541124	0.662823	-0.0503127	0.049181	0.306303	0.835475	0.0346144	0.0482394	0.473032	0.853269	0.00635764	0.0336169	0.849998	0.950488	0.0118456	0.0333122	0.722146	0.949454	-0.0516356
549	90001939	MFI	Treg	CD25 on activated Treg	-0.169311	0.0946338	0.0735956	0.56013	0.0936354	0.0739113	0.205205	0.687094	-0.219476	0.129889	0.0910816	0.600705	0.016601	0.0641182	0.795703	0.978549	0.0660284	0.0690806	0.339165	0.878872	0.0133632	0.0706033	0.84988	0.99861	0.0321301	0.0488119	0.510382	0.903459	-0.0304111	0.0554111	0.583125	0.943511	-0.0782485	0.0628751	0.213313	0.787746	0.055171	0.0391325	0.158583	0.734115	0.0500531	0.0448144	0.264038	0.857865	0.102759
550	90001940	MFI	Treg	CD25 on CD39+ activated Treg	0.0144242	0.0966172	0.881323	0.986644	0.0190813	0.055698	0.73191	0.932008	0.164517	0.106991	0.12413	0.611149	0.0778848	0.0571012	0.172574	0.769471	-0.133583	0.0490102	0.00641818	0.426517	-0.0124117	0.0739342	0.866682	0.99861	0.0486331	0.0416041	0.242423	0.801413	0.0166045	0.0376156	0.658904	0.957592	-0.0306499	0.0714934	0.668135	0.931172	-0.00675927	0.0405694	0.867677	0.950488	0.0200847	0.0394848	0.610984	0.928543	0.147316
551	90001941	MFI	Treg	CD25 on secreting Treg	-0.0446074	0.0425425	0.294391	0.818535	0.052994	0.0374634	0.157199	0.634877	-0.09877	0.0611517	0.106275	0.601835	0.00538455	0.0231438	0.816029	0.980295	0.0156988	0.0288836	0.586772	0.951233	-0.0114236	0.032646	0.726396	0.986765	0.0194637	0.0294991	0.509379	0.903459	-0.0489951	0.0304761	0.10791	0.685933	-0.0344989	0.0279866	0.21769	0.787746	0.0232504	0.0235554	0.323616	0.793837	0.0172182	0.0211515	0.415622	0.911542	-0.0240423
552	90001942	MFI	Treg	CD25 on CD39+ secreting Treg	-0.0194511	0.0435121	0.654855	0.952488	0.0364279	0.0437801	0.405373	0.827709	0.0204543	0.0818139	0.802579	0.969778	0.0187668	0.0357061	0.599171	0.946583	-0.0220109	0.0250839	0.380218	0.878872	0.015275	0.0439865	0.728393	0.986765	0.00236463	0.0302918	0.937779	0.986892	-0.00136102	0.0231645	0.953148	0.98527	0.0211033	0.0460731	0.646924	0.931172	-0.00478947	0.0224627	0.831156	0.950488	0.0275536	0.0281915	0.328385	0.883882	0.0407233
553	90001943	MFI	Treg	CD25 on activated & secreting Treg	-0.0198178	0.0314918	0.529152	0.924861	0.00464846	0.0235032	0.843217	0.950681	-0.0495109	0.0504664	0.32656	0.800552	-0.0043695	0.016498	0.791125	0.978549	-0.0192227	0.0223245	0.389205	0.878872	-0.0144475	0.021517	0.501938	0.98485	-0.000400039	0.0149393	0.978637	0.98901	-0.0078308	0.0152223	0.606952	0.950026	-0.0128879	0.0201806	0.523067	0.86831	-0.0127841	0.0110505	0.247321	0.741051	0.0012023	0.0124749	0.923221	0.988182	-0.0127496
554	90001944	MFI	cDC	CD123 on plasmacytoid DC	-0.0641206	0.0383336	0.0943861	0.594795	0.00205996	0.0246927	0.933514	0.986221	-0.0136873	0.0487276	0.778792	0.968192	0.0337117	0.0210755	0.109694	0.730862	-0.0590704	0.0239811	0.01377	0.465787	-0.00347402	0.0226502	0.878101	0.99861	-0.00844499	0.0176018	0.631384	0.924609	0.0022721	0.0216908	0.916575	0.98099	-0.0527678	0.0277838	0.0575344	0.624459	0.0331442	0.0170279	0.0515986	0.534342	0.0416714	0.0173436	0.0162748	0.469725	0.0582432
555	90001945	MFI	cDC	CD123 on CD62L+ plasmacytoid DC	-0.0922352	0.0433133	0.0332136	0.436232	0.0221599	0.0233819	0.343263	0.804247	0.00168466	0.0513468	0.973827	0.992935	0.031795	0.021921	0.146937	0.748515	-0.0649883	0.0271216	0.016567	0.465787	0.0115553	0.0289164	0.689444	0.986765	-0.0121734	0.0193403	0.529065	0.903459	0.00731774	0.0249476	0.769275	0.957592	-0.0388008	0.0353148	0.271893	0.806148	0.0381202	0.0153713	0.0131396	0.41632	0.0516218	0.0160802	0.00132607	0.16156	0.0731212
556	90001946	MFI	Myeloid cell	CD33 on CD14+ monocyte	-0.0380735	0.0235154	0.105429	0.613049	0.0258655	0.0161852	0.110021	0.533972	-0.0414137	0.0396849	0.296688	0.786831	0.00679054	0.0141823	0.632077	0.954049	0.00416131	0.0164219	0.799959	0.973649	-0.00492982	0.0200903	0.80616	0.99861	0.000597783	0.0143478	0.966767	0.987416	-0.0435025	0.0135016	0.00127284	0.135818	-0.0211704	0.0178937	0.236763	0.792645	-0.00771938	0.010934	0.480191	0.892187	0.0122076	0.0132014	0.355112	0.894068	0.00455065
557	90001947	MFI	Myeloid cell	CD33 on CD33br HLA DR+ CD14dim	-0.0320741	0.0248503	0.19681	0.751023	-0.00091737	0.0171833	0.957423	0.995505	-0.0779942	0.0424634	0.0662487	0.563114	0.00911716	0.0147847	0.537458	0.92834	-0.012216	0.0178845	0.494574	0.895763	-0.012076	0.0209971	0.565208	0.98485	0.00125159	0.0156927	0.936431	0.986892	-0.0520146	0.016714	0.00185798	0.135818	-0.00238129	0.0223066	0.914985	0.978087	0.00233075	0.0118595	0.844195	0.950488	0.0112663	0.0143675	0.43295	0.913005	0.0260018
558	90001948	MFI	Myeloid cell	CD33 on CD33dim HLA DR+ CD11b+	-0.028838	0.0237978	0.225591	0.762246	0.013894	0.0166183	0.40312	0.827709	-0.0528722	0.0400847	0.187165	0.642639	0.00975383	0.0148245	0.510569	0.924966	0.0163747	0.015123	0.278913	0.878872	-0.00413106	0.0208515	0.842952	0.99861	-0.00766146	0.0142281	0.59025	0.909836	-0.0284291	0.0139712	0.0418676	0.510087	-0.0214878	0.0184019	0.242932	0.792645	-0.00442844	0.0115709	0.701926	0.927136	0.0138217	0.0130152	0.288253	0.862703	0.014531
559	90001949	MFI	Myeloid cell	CD33 on CD33dim HLA DR+ CD11b-	-0.0633578	0.0251628	0.0118051	0.319611	0.0143821	0.0175133	0.411528	0.827709	-0.0795386	0.0422745	0.0599068	0.563114	0.0038632	0.0177074	0.827298	0.980295	0.0161162	0.0161228	0.317508	0.878872	-0.00128723	0.022581	0.954541	0.99861	-0.000939491	0.0153705	0.951261	0.987416	-0.0278242	0.0148658	0.0612499	0.566755	-0.0393053	0.0176031	0.0255579	0.512891	-0.0160988	0.0120979	0.183285	0.739174	0.023957	0.0140932	0.0891491	0.652536	0.0199687
560	90001950	MFI	Myeloid cell	CD33 on Gr MDSC	-0.0985938	0.0380663	0.00959612	0.30618	0.0330618	0.0269745	0.220323	0.703302	-0.0927687	0.066445	0.162662	0.622545	0.0141574	0.0224569	0.528418	0.925987	0.0124204	0.0301598	0.680472	0.955816	0.00154725	0.0339203	0.963618	0.99861	0.0128329	0.0244123	0.599113	0.913638	-0.0118203	0.0250014	0.636367	0.953644	-0.0512977	0.0271975	0.0592791	0.627592	-0.0106815	0.0187645	0.569192	0.927136	0.00525374	0.0219778	0.811068	0.961361	-0.0125055
561	90001951	MFI	Myeloid cell	CD33 on CD66b++ myeloid cell	-0.0667112	0.0307958	0.0302924	0.432815	0.0358604	0.0223923	0.109275	0.533972	-0.114912	0.0548336	0.0361139	0.513903	0.0216464	0.0197933	0.274119	0.828311	0.0203897	0.020164	0.311925	0.878872	-0.0088415	0.0284954	0.756349	0.992624	0.0180877	0.0201924	0.370379	0.843607	0.0015944	0.0214999	0.940884	0.983678	-0.0722107	0.0260071	0.00549341	0.347119	-0.0188231	0.0163143	0.248592	0.741051	0.0304524	0.0184072	0.0980522	0.657235	0.0256297
562	90001952	MFI	Myeloid cell	CD33 on Mo MDSC	-0.0392153	0.0270806	0.14759	0.713612	0.0224667	0.0187317	0.230373	0.716107	-0.125089	0.0467267	0.00742774	0.394917	0.0279815	0.0160569	0.0813951	0.678044	0.0146943	0.0166626	0.377844	0.878872	-0.0131137	0.0245287	0.592906	0.986765	4.1404e-06	0.0173854	0.99981	0.99981	-0.0614835	0.0189107	0.00114897	0.135818	-0.032497	0.0187218	0.0826024	0.648901	-0.00761141	0.0133136	0.567524	0.927136	-0.00284892	0.0154912	0.854088	0.975352	-0.0308301
563	90001953	MFI	Myeloid cell	CD33 on CD33dim HLA DR-	-0.0569464	0.0265943	0.0322495	0.436232	0.00524318	0.0175501	0.765127	0.937276	-0.105807	0.0411169	0.0100728	0.394917	0.0307526	0.0154103	0.0459783	0.653839	-0.00405597	0.0189223	0.830275	0.976818	-0.0248665	0.0211202	0.239043	0.906046	0.0099187	0.0153422	0.517957	0.903459	-0.0471927	0.0148402	0.00147241	0.135818	-0.0386066	0.0176322	0.0285569	0.512891	-0.00455142	0.0119637	0.703621	0.927136	0.0118811	0.0142511	0.404451	0.908398	-0.0112936
564	90001954	MFI	Myeloid cell	CD33 on basophil	-0.0523819	0.0278459	0.0599531	0.521138	0.00112695	0.0150492	0.940307	0.988206	-0.115814	0.0405154	0.00425613	0.343109	0.0208794	0.0125806	0.0969857	0.695064	0.00255698	0.0156894	0.870538	0.98253	-0.0323106	0.0223804	0.148823	0.861323	-0.00343783	0.0145727	0.813503	0.967733	-0.0495281	0.0164577	0.00261756	0.146117	-0.0388853	0.0174827	0.026134	0.512891	-0.000265616	0.00962935	0.977994	0.991668	0.00704193	0.0134966	0.60184	0.928342	-0.0185111
565	90001955	MFI	Myeloid cell	CD33 on Im MDSC	-0.0230799	0.0282738	0.414328	0.864448	-0.0144529	0.0194849	0.458241	0.85072	-0.0658084	0.0404176	0.10348	0.601835	0.0265266	0.0156246	0.0895561	0.678044	-0.00101992	0.0162175	0.949854	0.989866	-0.0179133	0.021631	0.407597	0.938631	-0.00397022	0.0149834	0.79103	0.963738	-0.0519815	0.0166129	0.00175414	0.135818	-0.0308949	0.0174049	0.0758865	0.627592	-0.00204261	0.0117746	0.862277	0.950488	0.00803039	0.0138826	0.562961	0.928342	-0.00462381
566	90001956	MFI	Myeloid cell	CD33 on CD33br HLA DR+	-0.0206255	0.0279538	0.46061	0.885418	-0.00149956	0.0167762	0.928775	0.985391	-0.0865994	0.0411484	0.0353294	0.513903	0.011993	0.0144827	0.407616	0.886934	0.00128694	0.0151717	0.932401	0.989238	-0.00880718	0.0203726	0.665521	0.986765	0.00116297	0.0151565	0.938838	0.986892	-0.0202143	0.0134254	0.132151	0.695728	-0.00835195	0.0192951	0.665121	0.931172	-0.00778223	0.0113444	0.492715	0.898192	0.00695071	0.0139046	0.617155	0.931883	0.0167362
567	90001957	MFI	Myeloid cell	CD33 on CD33br HLA DR+ CD14-	-0.0282236	0.0248581	0.256213	0.793131	0.00649456	0.0176238	0.712492	0.929502	-0.113752	0.0435756	0.00904253	0.394917	0.0133396	0.0151702	0.379224	0.886641	-0.0169872	0.018317	0.35372	0.878872	-0.0132356	0.0216427	0.540835	0.98485	0.000303449	0.0162531	0.985104	0.991889	-0.0396229	0.0144116	0.00597074	0.256742	-0.0190912	0.0172924	0.269585	0.806148	0.000833578	0.0120736	0.944957	0.977816	0.0127059	0.0144975	0.380804	0.905663	0.0146537
568	90001958	MFI	TBNK	CD4 on monocyte	-0.00757393	0.0536354	0.887703	0.986644	-0.0153683	0.0356815	0.666682	0.923792	0.148068	0.0905774	0.10211	0.601835	0.0247183	0.0359502	0.491722	0.915887	0.0195184	0.0393484	0.619867	0.951233	-0.0473439	0.050325	0.346826	0.934634	0.0329113	0.0367929	0.371053	0.843607	0.0147092	0.0352732	0.676673	0.957592	0.0346861	0.0432256	0.422296	0.853269	0.00714141	0.0307821	0.816539	0.950488	0.00491205	0.0288482	0.864796	0.977933	0.0726301
569	90001959	MFI	TBNK	CD4 on HLA DR+ CD4+	0.138866	0.0933846	0.137007	0.693509	-0.00795494	0.0695109	0.908888	0.981384	-0.256907	0.145838	0.0781376	0.576955	0.0353378	0.0603063	0.557895	0.931016	0.0854043	0.0652596	0.190641	0.878872	0.109821	0.070666	0.120165	0.81543	0.0559813	0.0507104	0.269619	0.807605	0.0589335	0.0595136	0.322051	0.859652	-0.0281421	0.066629	0.672755	0.931172	-0.0121871	0.0394291	0.757255	0.942178	0.0420014	0.0498626	0.399597	0.908398	0.0730181
570	90001960	MFI	Treg	CD25 on CD4+	0.0158612	0.0829733	0.8484	0.986644	0.0029362	0.0494791	0.95268	0.995505	-0.223372	0.105924	0.0349626	0.513903	0.0715045	0.0419478	0.0882679	0.678044	0.0404912	0.0438881	0.356215	0.878872	0.0303012	0.0666936	0.649588	0.986765	-0.0237041	0.0368896	0.520505	0.903459	-0.0409508	0.0487801	0.401191	0.883345	-0.142785	0.0598683	0.01708	0.512891	0.00970219	0.0177156	0.583924	0.927136	0.0360088	0.0350058	0.303642	0.877322	-0.0393874
571	90001961	MFI	Treg	CD25 on CD39+ CD4+	-0.00796799	0.0284169	0.779174	0.986644	0.0231704	0.0189925	0.222472	0.704124	-0.0142421	0.0442338	0.747473	0.964612	0.00832409	0.0179044	0.641991	0.958191	-0.0172097	0.0171937	0.316859	0.878872	-0.00080261	0.023249	0.972461	0.99861	0.0110337	0.0151053	0.465114	0.869561	0.000438589	0.0170826	0.979517	0.991727	0.00490484	0.0205683	0.81152	0.940255	-0.00137642	0.0119458	0.908269	0.96785	0.0166102	0.0138711	0.231122	0.837579	-0.024325
572	90001962	MFI	Treg	CD25 on CD28+ CD4+	-0.0157913	0.0902319	0.861074	0.986644	0.0177196	0.0787077	0.821876	0.94484	-0.00104147	0.126603	0.993436	0.999581	0.0458763	0.0502552	0.361313	0.886641	0.0244989	0.0568841	0.666701	0.955816	-0.036238	0.0656497	0.580955	0.986765	-0.0115819	0.0458817	0.800709	0.965872	-0.0119984	0.0490769	0.806859	0.957592	-0.0454194	0.0653476	0.487028	0.853269	0.0127575	0.0375454	0.734015	0.933256	0.0142324	0.0425057	0.73775	0.949454	0.0438551
573	90001963	Morphological parameter	cDC	FSC-A on myeloid DC	0.0224682	0.0371401	0.545206	0.925611	-0.00799646	0.0254676	0.753532	0.934783	0.0561037	0.0719122	0.435291	0.885248	-0.0381116	0.0327557	0.244623	0.814554	0.0125335	0.0269643	0.64206	0.951643	-0.0089954	0.0372443	0.809149	0.99861	0.0120329	0.0292625	0.680923	0.945475	0.00146373	0.029064	0.959834	0.986833	0.0162482	0.0262406	0.535785	0.870463	-0.0337613	0.0153569	0.0279172	0.453499	-0.0371914	0.0180755	0.0396326	0.557434	0.0362247
574	90001964	Morphological parameter	cDC	FSC-A on plasmacytoid DC	-0.0022593	0.047861	0.962349	0.986644	-0.00784218	0.0271784	0.77293	0.937537	0.0468547	0.0732611	0.522461	0.925181	0.021182	0.0249662	0.3962	0.886641	-0.00427995	0.0288314	0.88199	0.983857	0.0488425	0.0318215	0.12481	0.81543	0.00102005	0.0299277	0.97281	0.98901	-0.0293983	0.026202	0.261868	0.819711	0.0193712	0.0281459	0.4913	0.853269	0.0281146	0.0213842	0.188599	0.739174	0.0426115	0.0240632	0.0765911	0.612611	-0.116156
575	90001965	Morphological parameter	cDC	FSC-A on monocyte	0.0336945	0.0409028	0.410071	0.864448	-0.0203518	0.0165297	0.218237	0.703302	0.167394	0.0773718	0.0305023	0.513903	0.0268656	0.0310956	0.387605	0.886641	0.0208783	0.0369699	0.572253	0.942156	0.0103883	0.0398899	0.794536	0.99861	-0.0342596	0.0274438	0.211902	0.777272	-0.0283076	0.0232748	0.223896	0.797663	0.0488326	0.0276396	0.0772685	0.627592	-0.0160973	0.0259729	0.535407	0.925254	-0.0126381	0.0191381	0.509022	0.928342	-0.0197121
576	90001966	Morphological parameter	cDC	FSC-A on granulocyte	-0.0264467	0.0266466	0.320954	0.818535	-0.0355087	0.0383786	0.354851	0.809847	0.0410275	0.0417145	0.325346	0.800552	-0.028359	0.0312497	0.364144	0.886641	-0.0145587	0.0142665	0.307501	0.878872	-0.0286231	0.0344659	0.40627	0.938631	-0.0231641	0.0114914	0.0438236	0.643061	-0.0254861	0.0122582	0.0376074	0.495633	3.42681e-05	0.0328902	0.999169	0.999169	-0.00717532	0.0225973	0.750842	0.939893	-0.0110156	0.0247432	0.656178	0.935022	-0.00512564
577	90001967	Morphological parameter	TBNK	FSC-A on CD14+ monocyte	0.027491	0.084443	0.74476	0.983407	0.0224693	0.0668081	0.736625	0.932008	-0.0119662	0.103788	0.908212	0.984494	-0.0312456	0.0396871	0.431107	0.892881	0.0521753	0.0407487	0.200399	0.878872	0.00151914	0.0591219	0.979501	0.99861	0.0290772	0.0512844	0.570728	0.906961	0.000834461	0.0393536	0.983083	0.993961	-0.0112025	0.0532285	0.833309	0.945897	-0.0302509	0.0301507	0.315704	0.787645	-0.05751	0.0345423	0.09593	0.657235	-0.0978784
578	90001968	Morphological parameter	TBNK	FSC-A on B cell	0.119157	0.081047	0.141503	0.703666	-0.0548348	0.0519208	0.290912	0.754894	-0.106751	0.11009	0.332213	0.803743	-0.0091522	0.0439151	0.834912	0.980295	-0.101564	0.050748	0.0453567	0.649715	-0.0140884	0.0567572	0.803962	0.99861	-0.0152884	0.0390782	0.695629	0.946223	0.00237582	0.0464007	0.959164	0.986833	-0.0058168	0.0534104	0.913276	0.978087	-0.00192684	0.0322105	0.952299	0.980465	-0.0268247	0.0398258	0.500597	0.928342	0.198593
579	90001969	Morphological parameter	TBNK	FSC-A on NK	0.0253684	0.0582887	0.663403	0.952488	-0.0178475	0.0419001	0.670142	0.924291	-0.00168998	0.0887602	0.984809	0.997085	-0.0222518	0.0299021	0.456783	0.905414	0.0423789	0.0340591	0.213398	0.878872	-0.0448274	0.0422224	0.288373	0.90844	-0.0227635	0.0258838	0.379158	0.843607	-0.00156566	0.0330307	0.962194	0.987871	0.00108515	0.0373319	0.976811	0.992104	0.0163821	0.032311	0.612146	0.927136	-0.0300037	0.0281398	0.286317	0.861306	0.0564496
580	90001970	Morphological parameter	TBNK	FSC-A on HLA DR+ NK	-0.0454375	0.0375514	0.226275	0.762246	-0.0234325	0.0286529	0.413468	0.827709	-0.108864	0.0580094	0.060564	0.563114	-0.0240133	0.0266232	0.367073	0.886641	0.00872306	0.0259655	0.73691	0.964608	-0.0493081	0.0370559	0.183307	0.8758	-0.0292895	0.020653	0.156141	0.725098	-0.0322975	0.0214727	0.132551	0.695728	-0.0762847	0.0274397	0.00543441	0.347119	-0.0381833	0.0162353	0.0186796	0.4391	-0.0385712	0.01951	0.0480415	0.557434	0.0147664
581	90001971	Morphological parameter	TBNK	FSC-A on lymphocyte	0.0294195	0.061404	0.631858	0.952488	-0.104688	0.0552961	0.058328	0.430555	0.0345529	0.0899376	0.700839	0.964012	0.0300973	0.0411852	0.464914	0.905414	0.0286497	0.0369571	0.438213	0.878872	-0.0208079	0.0472305	0.659531	0.986765	-0.0847743	0.0371977	0.022666	0.57411	-0.0312054	0.040503	0.441035	0.923431	0.0430459	0.04658	0.355419	0.851602	0.0174212	0.0327117	0.594332	0.927136	0.0281228	0.0350643	0.422533	0.911542	0.0510835
582	90001972	Morphological parameter	TBNK	FSC-A on T cell	-0.00361638	0.0693335	0.958402	0.986644	-0.0694087	0.0552193	0.208767	0.687425	0.0170851	0.0866811	0.843747	0.969778	0.0306191	0.0365438	0.4021	0.886641	0.0274284	0.0319913	0.39124	0.878872	-0.0906283	0.0422364	0.0318939	0.624057	-0.0728695	0.0358841	0.0422867	0.643061	-0.0161827	0.0331157	0.625074	0.95324	-0.0411192	0.056409	0.466034	0.853269	-0.0119037	0.0296411	0.687982	0.927136	0.00241878	0.0300535	0.935854	0.988182	-0.0196571
583	90001973	Morphological parameter	TBNK	FSC-A on CD4+	0.0497898	0.0591136	0.399635	0.854908	-0.103248	0.0405875	0.0109645	0.178112	0.0294141	0.0721501	0.683509	0.953521	0.0720396	0.0288527	0.0125318	0.492958	0.0179502	0.0274738	0.513527	0.902375	-0.0752475	0.0385963	0.0512232	0.66751	-0.0723836	0.0322245	0.0246895	0.57411	-0.0141153	0.0310196	0.649077	0.957592	0.0130482	0.0455965	0.774751	0.93604	0.0402478	0.0234315	0.0858548	0.647009	0.0438851	0.031807	0.16767	0.793771	-0.029645
584	90001974	Morphological parameter	TBNK	FSC-A on CD8br	0.103213	0.0800476	0.197259	0.751023	-0.0630701	0.0565845	0.265014	0.740228	-0.0780572	0.140275	0.577897	0.930491	0.0227943	0.0658828	0.729356	0.968098	0.0219845	0.0482728	0.648806	0.952363	0.0585564	0.0827446	0.479146	0.98485	-0.0492254	0.0413251	0.233586	0.797902	0.0379662	0.0580817	0.513325	0.923622	0.0629034	0.0683617	0.357491	0.851602	-0.00766456	0.0319422	0.810368	0.950488	0.122301	0.0559724	0.0288877	0.527923	-0.135713
585	90001975	Morphological parameter	TBNK	FSC-A on HLA DR+ T cell	-0.126219	0.0754264	0.0942464	0.594795	-0.0865519	0.0472497	0.0669813	0.454298	-0.0484588	0.11949	0.685076	0.953886	0.0525066	0.0395581	0.1844	0.788282	0.0349648	0.0255972	0.171951	0.868802	0.0529754	0.0625549	0.397072	0.938631	-0.00999193	0.021776	0.646341	0.924609	-0.0494612	0.0371448	0.182999	0.739287	0.0207938	0.0546406	0.703533	0.931172	0.0322699	0.0271042	0.233816	0.741051	-0.0083352	0.0364928	0.81933	0.961361	0.0473308
586	90001976	Morphological parameter	TBNK	FSC-A on NKT	0.0342618	0.0951883	0.718894	0.982515	0.0337336	0.0683842	0.621804	0.912205	0.0834713	0.14743	0.571274	0.92798	-0.0477101	0.050252	0.342409	0.885197	-0.0683346	0.0541739	0.207167	0.878872	0.0413927	0.064801	0.522975	0.98485	-0.0393306	0.0456336	0.388755	0.843607	-0.11296	0.0566452	0.046134	0.519298	0.0546094	0.0610656	0.371176	0.851602	-0.0494281	0.0360817	0.170719	0.739174	-0.0918127	0.0411367	0.0256222	0.488281	-0.193721
587	90001977	Morphological parameter	TBNK	FSC-A on HLA DR+ CD4+	-0.0227983	0.06578	0.728903	0.983407	0.00187787	0.0395255	0.962107	0.995662	-0.0842757	0.105577	0.424733	0.882045	0.0460692	0.0321441	0.151799	0.748515	-0.00259447	0.0430336	0.951925	0.989866	0.0538226	0.0497001	0.278831	0.90844	-0.00303197	0.0359159	0.932724	0.986892	0.0438951	0.0319931	0.170058	0.734821	0.0169259	0.0519874	0.744744	0.931172	0.0202352	0.0220845	0.35953	0.798834	-0.00648802	0.0345808	0.851175	0.975249	0.0538385
588	90001978	Morphological parameter	TBNK	FSC-A on HLA DR+ CD8br	0.0713564	0.0439277	0.104289	0.613049	-0.0316638	0.0354563	0.371838	0.809847	-0.0137657	0.0646782	0.831457	0.969778	-0.0124387	0.0268142	0.642731	0.958191	0.00703205	0.0289756	0.808247	0.973649	0.0296423	0.0363619	0.414957	0.94203	0.00141365	0.0253263	0.955487	0.987416	-0.0147662	0.0244627	0.546096	0.927613	0.0559017	0.0308664	0.070127	0.627592	-0.00251733	0.0165955	0.879434	0.950985	0.00843041	0.023857	0.723809	0.949454	-0.00488857
589	90001979	MFI	Monocyte	CD16 on CD14- CD16+ monocyte	0.0336894	0.0239673	0.159831	0.72719	-0.013899	0.0194106	0.47396	0.855468	0.0281945	0.0365485	0.440454	0.889425	-0.00965033	0.0162357	0.552253	0.931016	-0.0195995	0.0165171	0.235377	0.878872	-0.0129683	0.0202962	0.522854	0.98485	-0.01033	0.0133225	0.438112	0.868046	-0.0165819	0.01513	0.273096	0.819711	0.0336854	0.0187391	0.0722399	0.627592	-0.0131203	0.0107933	0.224135	0.741051	-0.015294	0.0125337	0.222378	0.821001	0.00376108
590	90001980	MFI	Monocyte	CD40 on CD14+ CD16- monocyte	0.0392607	0.0342364	0.251484	0.793131	-0.0357689	0.0242494	0.140201	0.59172	0.0312666	0.0682988	0.647102	0.942354	-0.0549198	0.0213128	0.00997068	0.492958	-0.0269411	0.027545	0.328037	0.878872	-0.0661555	0.0343159	0.0538756	0.66751	0.0117031	0.0214474	0.585297	0.909487	-0.0145236	0.0252326	0.564892	0.927946	0.0564776	0.0258528	0.0289196	0.512891	-0.0349682	0.0199435	0.0795399	0.625201	-0.046186	0.0184805	0.0124483	0.466904	0.000402386
591	90001981	MFI	Monocyte	CD40 on CD14+ CD16+ monocyte	-0.0190116	0.0362262	0.59972	0.940811	-0.02113	0.0244935	0.388314	0.818053	-0.00895728	0.0548072	0.870178	0.978409	-0.0477371	0.0242256	0.0487784	0.653839	-0.00646217	0.0228838	0.777644	0.973249	-0.0753612	0.0296438	0.0110148	0.47105	-0.0192071	0.0174463	0.270929	0.807605	-0.0120574	0.0210331	0.56647	0.928451	-0.00876226	0.0257877	0.734019	0.931172	-0.00783909	0.0169611	0.643951	0.927136	-0.0434015	0.0215418	0.04393	0.557434	-0.0690784
592	90001982	MFI	Monocyte	CCR2 on CD14- CD16+ monocyte	-0.0531862	0.0389475	0.172068	0.727583	0.0198223	0.0281299	0.481016	0.8586	-0.0369904	0.0642626	0.564877	0.925181	0.0234289	0.0260024	0.367573	0.886641	-0.00906433	0.0329494	0.78324	0.973249	-0.0145654	0.0305367	0.633376	0.986765	0.00364116	0.0186254	0.845005	0.967733	-0.0440251	0.0228759	0.0542892	0.520626	-0.015314	0.0303982	0.614416	0.907864	0.00919225	0.0187252	0.623495	0.927136	-0.0239568	0.017924	0.18136	0.793771	-0.0147161
593	90001983	MFI	Monocyte	CD14 on CD14+ CD16+ monocyte	-0.0579851	0.0726791	0.424973	0.864448	0.0607498	0.0511906	0.235331	0.716107	-0.271535	0.123466	0.0278592	0.513903	-0.00203439	0.0340582	0.952368	0.995658	-0.0209882	0.0403253	0.602735	0.951233	-0.156976	0.0661848	0.0177028	0.512392	0.0229026	0.0306343	0.454694	0.868046	-0.0189636	0.0276315	0.492522	0.923431	0.016567	0.0469574	0.724232	0.931172	-0.00029406	0.0214177	0.989046	0.999407	-0.0213998	0.0305314	0.483358	0.928342	-0.0420141
594	90001984	MFI	Monocyte	HLA DR on CD14- CD16+ monocyte	0.0939195	0.0839808	0.26342	0.793803	-0.15231	0.050968	0.00280488	0.0891465	-0.19578	0.111992	0.0804368	0.583474	-0.095083	0.042143	0.0240582	0.562572	0.014272	0.0469378	0.76108	0.967711	-0.06815	0.0620247	0.271874	0.906046	-0.103548	0.045166	0.0218704	0.57411	-0.0225658	0.0473624	0.633755	0.95324	-0.038108	0.0609812	0.532027	0.870463	-0.0422039	0.0288266	0.143177	0.734115	-0.025229	0.0448739	0.573966	0.928342	-0.0344126
595	90001985	MFI	Monocyte	CD40 on monocytes	0.00720749	0.0295035	0.807004	0.986644	-0.0122612	0.023042	0.59464	0.910094	0.0622711	0.0476957	0.191691	0.642713	0.0158648	0.0193101	0.411314	0.886934	-0.0187679	0.0169666	0.268654	0.878872	-0.0300455	0.0269311	0.264575	0.906046	-0.0019244	0.0172095	0.910964	0.986541	0.00494132	0.0199326	0.804211	0.957592	0.0464035	0.0225154	0.0393065	0.51309	0.0121963	0.0128506	0.342576	0.797792	-0.00540918	0.0178624	0.762023	0.949454	-0.0322363
596	90001986	MFI	Monocyte	CD14 on CD14+ CD16- monocyte	-0.107345	0.0895479	0.230629	0.762848	0.0206445	0.0657628	0.753579	0.934783	-0.223206	0.0960208	0.0200956	0.432056	0.00858107	0.052928	0.871206	0.980295	-0.0452701	0.0551658	0.411863	0.878872	0.123376	0.0662595	0.0626023	0.68566	0.00493668	0.0493449	0.920309	0.986892	0.0380253	0.0570684	0.505212	0.923431	-0.0468109	0.0632688	0.459378	0.853269	0.014748	0.0201244	0.463655	0.879315	0.023913	0.0286547	0.403987	0.908398	-0.151328
597	90001987	MFI	Monocyte	CD64 on CD14+ CD16- monocyte	0.00934767	0.0289456	0.746741	0.983407	-0.0103256	0.0215589	0.631977	0.914001	0.0225564	0.045812	0.622459	0.933053	0.04006	0.0165301	0.0153736	0.492958	0.0279567	0.0195996	0.153755	0.868802	-0.0145827	0.022962	0.525376	0.98485	-0.00838078	0.0150012	0.576385	0.908986	-0.0303986	0.0147343	0.0391016	0.495633	0.0206756	0.0189957	0.276401	0.808197	0.012828	0.0130964	0.327331	0.797792	0.00701386	0.0155195	0.651314	0.931883	0.0477519
598	90001988	MFI	Monocyte	HLA DR on CD14+ CD16- monocyte	-0.0963853	0.0639205	0.131582	0.682172	-0.0713912	0.0460707	0.121237	0.553904	-0.0212138	0.10599	0.841365	0.969778	0.138386	0.0444493	0.00184974	0.322425	0.046431	0.0397297	0.242535	0.878872	-0.0757115	0.0495316	0.126376	0.816912	-0.0365318	0.0341458	0.284674	0.807605	-0.00464024	0.0350961	0.894814	0.973323	-0.00753888	0.0460623	0.869993	0.955984	0.0753806	0.0294033	0.0103569	0.399045	0.0422595	0.0355683	0.234786	0.841317	-0.0637122
599	90001989	MFI	Monocyte	CD40 on CD14- CD16+ monocyte	0.0259494	0.0335762	0.439611	0.866187	-0.0123952	0.0233235	0.59511	0.910094	-0.00254808	0.0525431	0.961322	0.992935	-0.0335575	0.0216229	0.120676	0.747576	-0.00412001	0.0204155	0.840067	0.976818	-0.049027	0.0267337	0.0666686	0.693768	0.000429608	0.0167514	0.97954	0.98901	-0.00928642	0.0196574	0.636632	0.953644	0.0053764	0.0238576	0.821704	0.945897	0.00928133	0.016418	0.571861	0.927136	-0.0173147	0.0184433	0.347829	0.894068	-0.051507
600	90001990	MFI	Monocyte	CD64 on CD14- CD16+ monocyte	-0.0400154	0.085949	0.641522	0.952488	-0.0395714	0.0613211	0.518724	0.881288	-0.149137	0.127339	0.241526	0.720635	0.00804129	0.0508041	0.874236	0.980295	-0.032737	0.0616641	0.595494	0.951233	0.0120823	0.0714223	0.865666	0.99861	-0.0243169	0.0441719	0.581972	0.908986	-0.0140625	0.047144	0.765483	0.957592	-0.0678924	0.0666089	0.308075	0.836328	0.0610623	0.0399047	0.125966	0.730658	-0.0149939	0.0412127	0.715994	0.949454	-0.0333013
601	90001991	MFI	Monocyte	HLA DR on CD14+ monocyte	0.00746172	0.0678478	0.912427	0.986644	-0.0450803	0.0470123	0.337606	0.802845	0.017988	0.109129	0.869076	0.978409	0.115802	0.0491139	0.0183822	0.492958	0.0662739	0.0395901	0.0941301	0.804185	-0.0692594	0.0518895	0.181959	0.875077	-0.0272693	0.034466	0.428831	0.868046	-0.0409244	0.0391211	0.295518	0.83058	0.0177568	0.0464516	0.702265	0.931172	0.0559578	0.0315774	0.0763806	0.620381	0.0482795	0.0359272	0.179009	0.793771	-0.0734906
602	90001992	MFI	Monocyte	CCR2 on CD14+ CD16+ monocyte	0.0044402	0.0291109	0.878771	0.986644	-0.0209917	0.0216913	0.333169	0.80114	5.88541e-05	0.0439215	0.998931	0.999619	0.012268	0.0175347	0.48415	0.915887	0.0201796	0.0178267	0.257639	0.878872	0.054306	0.02059	0.00835224	0.469653	-0.0116152	0.0155332	0.454603	0.868046	-0.0112815	0.0149438	0.450289	0.923431	-0.00657422	0.0203372	0.746498	0.931172	0.00571475	0.0108738	0.599201	0.927136	-0.0180267	0.013572	0.184104	0.793771	-0.029946
603	90001993	MFI	Monocyte	PDL-1 on CD14+ CD16- monocyte	0.129209	0.0924834	0.162382	0.72719	0.00978776	0.0628719	0.876287	0.962702	-0.0377476	0.150665	0.80217	0.969778	0.0321055	0.0540988	0.552873	0.931016	-0.0505981	0.064975	0.436138	0.878872	-0.00291969	0.0821018	0.971632	0.99861	0.0328557	0.0514745	0.523285	0.903459	-0.0386887	0.0549135	0.481097	0.923431	0.110127	0.064211	0.0863298	0.648901	-0.0419424	0.0390079	0.282272	0.758595	0.00435265	0.0468416	0.925965	0.988182	0.136411
604	90001994	MFI	Monocyte	CX3CR1 on CD14- CD16-	-0.0154653	0.0387351	0.689703	0.962298	0.0567969	0.0282248	0.0441878	0.393918	0.0452293	0.0541142	0.40326	0.877331	-0.0252183	0.0226275	0.265067	0.828311	0.0388262	0.0224198	0.0833123	0.804185	-0.000176829	0.0283261	0.995019	0.99861	0.0323657	0.0214791	0.131849	0.723559	0.021233	0.024888	0.39358	0.883345	0.0566793	0.0289444	0.0502052	0.601639	-0.00313465	0.0142715	0.826149	0.950488	0.00242625	0.0220307	0.912306	0.988182	-0.00879508
605	90001995	MFI	Monocyte	CX3CR1 on monocyte	-0.00877746	0.0453992	0.846693	0.986644	0.0203391	0.0321125	0.526491	0.881354	0.0676111	0.0729913	0.354295	0.824993	-0.0222239	0.0313866	0.478902	0.914453	0.0484905	0.0281931	0.0854434	0.804185	0.0782956	0.0345483	0.0234352	0.552618	0.0169808	0.0225149	0.450729	0.868046	0.0357871	0.0296754	0.227835	0.797663	0.0495467	0.0337341	0.141902	0.70565	0.00548269	0.0188677	0.771368	0.943633	-0.0213271	0.0229681	0.35312	0.894068	-0.0293915
606	90001996	MFI	Monocyte	CX3CR1 on CD14+ CD16+ monocyte	0.00604814	0.0404428	0.881121	0.986644	-0.0025945	0.0272078	0.92403	0.985391	0.0963937	0.0690218	0.162543	0.622545	-0.000284644	0.0254927	0.991091	0.998949	0.0696163	0.0289649	0.0162402	0.465787	0.0451319	0.037057	0.22326	0.903184	0.00965339	0.0216071	0.655041	0.929777	0.0856103	0.0246837	0.000523783	0.135818	0.0329867	0.0290228	0.255713	0.796544	0.0170584	0.0171458	0.319785	0.792415	0.0277875	0.0200755	0.166313	0.793771	-0.0394109
607	90001997	MFI	Monocyte	CX3CR1 on CD14+ CD16- monocyte	0.0684706	0.0443247	0.122406	0.653131	0.0384623	0.0328513	0.241679	0.716107	0.0961242	0.0728722	0.187143	0.642639	-0.0454642	0.0275162	0.0984801	0.698922	0.0450355	0.0273067	0.0990973	0.804185	0.0437882	0.0355598	0.218175	0.90105	0.0202189	0.0236294	0.392181	0.843607	0.0646226	0.0276587	0.0194691	0.406625	0.0570674	0.0300126	0.0572438	0.624459	-0.00135342	0.0203794	0.94705	0.977816	0.0105771	0.0254174	0.67731	0.944369	-0.0131192
608	90001998	MFI	Monocyte	PDL-1 on CD14+ CD16+ monocyte	0.0399146	0.0379192	0.292514	0.818535	-0.0158045	0.0261545	0.54566	0.890199	-0.0399659	0.0594363	0.50132	0.915676	-0.0104449	0.0244501	0.66924	0.958191	-0.0386355	0.0236995	0.103053	0.804185	0.015011	0.0255648	0.557087	0.98485	-0.0133716	0.0180274	0.458244	0.868046	-0.0233177	0.0215377	0.278968	0.822549	-0.00262833	0.0273106	0.923331	0.978196	-0.00626164	0.0142031	0.659312	0.927136	-0.0162697	0.0195945	0.406356	0.908398	-0.0539547
609	90001999	MFI	Monocyte	PDL-1 on CD14- CD16+ monocyte	0.0165846	0.0401871	0.679837	0.958521	-0.0530816	0.0297488	0.0743707	0.472739	-0.118924	0.074659	0.111183	0.601835	-0.013049	0.0295295	0.658564	0.958191	-0.0125331	0.0327326	0.701798	0.955816	0.0240917	0.0339989	0.478571	0.98485	-0.0286291	0.0281987	0.30998	0.820998	-0.0241322	0.026242	0.357781	0.874515	-0.0391848	0.0334328	0.241178	0.792645	-0.0251858	0.0202285	0.21311	0.741051	-0.0193684	0.0224144	0.387529	0.907962	0.100223
610	90002000	MFI	Monocyte	PDL-1 on CD14- CD16-	-0.090307	0.0722508	0.211332	0.757387	0.0149357	0.0390417	0.702047	0.929502	0.114748	0.0641816	0.073798	0.575978	0.0250222	0.0374436	0.503966	0.923533	0.0302953	0.0235665	0.198609	0.878872	0.0480506	0.050023	0.336768	0.934634	0.0575784	0.0393634	0.143539	0.723559	-0.0120728	0.0352227	0.731783	0.957592	-0.0152996	0.0447663	0.732528	0.931172	0.0125483	0.026072	0.630308	0.927136	-0.00133927	0.0312776	0.965846	0.99767	0.0960646
611	90002001	MFI	Monocyte	CD64 on CD14- CD16-	-0.00735539	0.0477759	0.877644	0.986644	-0.0312364	0.047236	0.508431	0.873179	-0.00950666	0.0789347	0.904137	0.984494	0.00661477	0.0295683	0.822982	0.980295	0.010778	0.0300939	0.720233	0.957256	0.0333812	0.053213	0.530454	0.98485	0.015931	0.0347012	0.64617	0.924609	-0.0508343	0.0339403	0.134197	0.695728	0.0275911	0.0352646	0.433979	0.853269	-0.00386154	0.021746	0.859057	0.950488	0.0183153	0.0378021	0.628028	0.931883	-0.0121032
612	90002002	MFI	Monocyte	PDL-1 on monocyte	0.0360202	0.102067	0.724159	0.983407	-0.00131893	0.0614241	0.982869	0.995662	-0.0890964	0.109872	0.417419	0.878932	0.0111272	0.052662	0.832657	0.980295	-0.00742461	0.0483218	0.877886	0.983857	0.011061	0.0590479	0.851408	0.99861	0.0348876	0.0394325	0.376296	0.843607	-0.149424	0.048481	0.00205541	0.136591	-0.00928099	0.0643179	0.885265	0.964424	0.0169415	0.032495	0.602119	0.927136	0.0406212	0.0373078	0.276237	0.857865	0.0814004
613	90002003	MFI	Monocyte	CCR2 on CD14- CD16-	0.0520069	0.0908019	0.566813	0.940811	0.0243999	0.0673159	0.717002	0.929502	-0.0282101	0.107294	0.792609	0.969778	0.0133561	0.0435229	0.758939	0.972308	-0.0254948	0.0441993	0.564064	0.934991	0.0530447	0.0547876	0.33295	0.934634	0.0236535	0.0391533	0.545761	0.903459	-0.069599	0.0579131	0.229448	0.797663	-0.0450956	0.0521456	0.387148	0.851602	-0.00350239	0.0285101	0.902228	0.964697	0.0538515	0.0369248	0.144728	0.772235	0.0237048
614	90002004	MFI	Monocyte	CCR2 on CD14+ CD16- monocyte	-0.0205979	0.0391441	0.598745	0.940811	-0.00541391	0.0273518	0.843095	0.950681	-0.00705682	0.0522504	0.892566	0.984112	-0.0325046	0.0193564	0.0931	0.68537	-0.0178625	0.0185319	0.335104	0.878872	0.0209296	0.0246683	0.396193	0.938631	0.0101828	0.0211044	0.629453	0.924609	-0.00732614	0.017469	0.674938	0.957592	-0.0342522	0.0235147	0.145219	0.713386	-0.00629289	0.0143581	0.661183	0.927136	0.0153976	0.0220779	0.485537	0.928342	0.00347121
615	90002005	MFI	Monocyte	CD16 on CD14+ CD16+ monocyte	0.0580023	0.0415369	0.162593	0.72719	0.0219301	0.0268016	0.413221	0.827709	-0.0540506	0.0548338	0.324272	0.800552	-0.0216179	0.0252233	0.391412	0.886641	-0.0220705	0.0245171	0.368009	0.878872	-0.0374336	0.0327529	0.253077	0.906046	-0.0206299	0.0199707	0.301598	0.819016	-0.00921923	0.021575	0.669153	0.957592	0.0028369	0.0265785	0.914998	0.978087	-0.0237659	0.0144932	0.101049	0.675092	-0.0400678	0.019621	0.0411429	0.557434	-0.00851329
616	90002006	MFI	Monocyte	CD64 on monocyte	-0.0180424	0.0368193	0.624117	0.952488	-0.0147107	0.0235869	0.532837	0.885547	0.0170175	0.0511338	0.739284	0.964612	0.0553485	0.0190758	0.00371373	0.322425	0.0212382	0.0224047	0.343163	0.878872	-0.0153905	0.0273723	0.573935	0.986765	-0.006156	0.0193294	0.750122	0.955295	-0.0481495	0.020954	0.0215697	0.417551	0.00919753	0.0247464	0.710137	0.931172	0.0147106	0.0140367	0.294635	0.758595	-0.0116736	0.0183167	0.523915	0.928342	0.0642389
617	90002007	MFI	Monocyte	HLA DR on CD14+ CD16+ monocyte	0.103468	0.0612896	0.0913754	0.59111	-0.0341755	0.0438259	0.435508	0.83778	-0.102635	0.0658418	0.119041	0.605006	0.00183925	0.0207215	0.929272	0.989676	0.0587399	0.0392062	0.134074	0.849196	-0.0709075	0.0524225	0.176179	0.875077	-0.0760074	0.0359821	0.0346553	0.593624	-0.0688728	0.0352332	0.0506103	0.519298	0.0794168	0.0443863	0.0735799	0.627592	0.0053182	0.0174119	0.760036	0.942178	-0.00206117	0.0216213	0.924052	0.988182	0.0205292
618	90002008	MFI	Monocyte	CCR2 on monocyte	-0.0661039	0.0774483	0.393369	0.848239	-0.042982	0.0452957	0.342661	0.804247	-0.0269349	0.0775123	0.728221	0.964464	-0.0401247	0.0281181	0.153578	0.748515	-0.0316117	0.0251124	0.2081	0.878872	0.0246406	0.0499179	0.621572	0.986765	-0.00136619	0.0270058	0.959653	0.987416	-0.00779679	0.0274216	0.776157	0.957592	-0.01156	0.0452992	0.798575	0.939216	-0.00452682	0.0164104	0.782662	0.943633	-0.018159	0.0222222	0.413839	0.911542	-0.0204579
619	90002009	MFI	Monocyte	HLA DR on CD14- CD16-	-0.017564	0.0362779	0.628277	0.952488	0.016214	0.0256116	0.526686	0.881354	-0.0272508	0.0547575	0.618721	0.933053	0.0482489	0.0216955	0.026154	0.562572	0.0653894	0.0266793	0.0142482	0.465787	0.000769577	0.027525	0.977695	0.99861	0.00766914	0.0190605	0.687421	0.946027	-0.0226977	0.0235356	0.334846	0.863482	0.0122495	0.0300521	0.68356	0.931172	0.0379479	0.0150767	0.0118362	0.412013	0.0110623	0.0181398	0.541972	0.928342	-0.0216627
620	90002010	MFI	Monocyte	HLA DR on monocyte	-0.00343242	0.0645702	0.957606	0.986644	-0.0575005	0.0531102	0.278958	0.745633	-0.025433	0.106246	0.810812	0.969778	0.0690127	0.0401427	0.0855807	0.678044	0.0424712	0.04673	0.363423	0.878872	-0.0539313	0.0504102	0.284687	0.90844	-0.0292741	0.03985	0.462579	0.868046	-0.0565733	0.0353018	0.109032	0.687088	0.0221238	0.0504649	0.661096	0.931172	0.0135499	0.0357877	0.704971	0.927136	-0.0619221	0.0383794	0.106653	0.657235	-0.0807573
621	90002011	MFI	Monocyte	CD64 on CD14+ CD16+ monocyte	-0.0473648	0.0402908	0.239766	0.776774	0.0179968	0.0317031	0.570262	0.896477	-0.0676683	0.0629409	0.282326	0.775866	0.0529669	0.0236655	0.0252117	0.562572	0.00208282	0.0219262	0.924321	0.986285	-0.0391914	0.0344982	0.255939	0.906046	0.00517696	0.0183787	0.778186	0.9608	-0.0340973	0.0208028	0.101198	0.666446	0.00666852	0.0275013	0.808408	0.939789	0.0311089	0.0171885	0.0703165	0.611999	0.000600915	0.0224914	0.978685	0.99767	0.0466355
622	90002012	MFI	Monocyte	CX3CR1 on CD14- CD16+ monocyte	0.0828037	0.0623629	0.184254	0.744141	0.0302259	0.0374193	0.419227	0.827709	-0.00947325	0.0793151	0.904928	0.984494	-0.0436222	0.0378376	0.248961	0.817943	0.0431631	0.0484631	0.373123	0.878872	-0.0352511	0.0428676	0.410892	0.938631	0.0128831	0.0357502	0.718575	0.950638	0.0536206	0.0329968	0.104158	0.679816	0.0877115	0.049273	0.0750578	0.627592	-0.017513	0.0263146	0.505716	0.90137	-0.0141306	0.028382	0.618576	0.931883	-0.172149
623	90002013	MFI	cDC	CCR2 on myeloid DC	-0.0255769	0.0416203	0.538866	0.925458	-0.0391301	0.0353179	0.267888	0.740228	-0.0550503	0.0634362	0.385501	0.851906	0.00694583	0.024856	0.779905	0.974706	0.000562265	0.0262623	0.982919	0.996552	-0.0442142	0.0314681	0.160007	0.865094	-0.00916207	0.0337519	0.786043	0.9608	-0.0134333	0.0231518	0.561761	0.927613	-0.0149597	0.0295555	0.612746	0.907864	-0.0212211	0.0171066	0.214782	0.741051	-0.022639	0.0249094	0.363426	0.894068	-0.0238904
624	90002014	MFI	cDC	CCR2 on CD62L+ myeloid DC	-0.195304	0.0518045	0.000163239	0.0397758	-0.0473599	0.0375919	0.207726	0.687094	-0.00589418	0.0796292	0.940994	0.992935	0.0157948	0.0314105	0.615069	0.947881	-0.0021351	0.0338721	0.949739	0.989866	0.0411988	0.0430914	0.339033	0.934634	-0.00560974	0.0268518	0.834515	0.967733	0.0140177	0.0303929	0.644642	0.957592	-0.122907	0.0376346	0.00109153	0.281676	-0.00420041	0.0238522	0.860214	0.950488	0.000822408	0.0263262	0.975079	0.99767	0.00686664
625	90002015	MFI	cDC	CCR2 on plasmacytoid DC	-0.0958696	0.0555229	0.0842274	0.584809	-0.0662497	0.0463121	0.152571	0.620804	-0.146191	0.0961486	0.128392	0.61343	0.0250917	0.0310967	0.419728	0.889736	0.0851334	0.0397292	0.0321258	0.616426	0.0351576	0.040902	0.390033	0.938631	0.0410632	0.0289958	0.156724	0.725098	0.0187386	0.0322432	0.561129	0.927613	-0.0381954	0.0502154	0.446878	0.853269	0.0407144	0.0219219	0.0632756	0.590904	-0.0143897	0.0297707	0.628847	0.931883	-0.0470032
626	90002016	MFI	cDC	CCR2 on CD62L+ plasmacytoid DC	-0.0900991	0.054214	0.0965299	0.597995	-0.0739539	0.0413906	0.0739808	0.472739	-0.152685	0.0952213	0.10883	0.601835	0.0302104	0.0307821	0.326381	0.874069	0.079854	0.0390963	0.0411027	0.639345	0.0322711	0.0403821	0.424207	0.943767	0.0408919	0.0285436	0.151969	0.723559	0.0262963	0.0318626	0.409199	0.889134	-0.0484818	0.0463127	0.295175	0.82049	0.0401284	0.021654	0.0638597	0.590904	-0.0156401	0.0294898	0.595865	0.928342	-0.0345584
627	90002017	MFI	cDC	CCR2 on monocyte	0.0466189	0.0463981	0.315013	0.818535	-0.026286	0.0182182	0.149065	0.61563	0.0569255	0.0623667	0.361371	0.829523	0.0181283	0.0151237	0.230656	0.81454	0.00548314	0.0281835	0.845744	0.976818	-0.064251	0.0332733	0.053482	0.66751	0.00380551	0.0235642	0.871703	0.971665	-0.024015	0.0132777	0.0705027	0.567534	0.00392757	0.0377253	0.917082	0.978087	0.0206876	0.0188685	0.272899	0.752543	0.00730087	0.0207652	0.725145	0.949454	0.0465156
628	90002018	MFI	cDC	CCR2 on granulocyte	-0.0216663	0.0572764	0.705225	0.972678	-0.0199359	0.0173276	0.249927	0.72473	0.0319771	0.040571	0.430594	0.885248	-0.09049	0.0380023	0.0172576	0.492958	-1.22971e-06	0.0347777	0.999972	0.999972	0.0461802	0.0536836	0.389663	0.938631	-0.0213855	0.0115106	0.0631835	0.662823	0.041108	0.0306731	0.180181	0.738391	0.0231344	0.0377296	0.539768	0.870577	-0.0576136	0.0283549	0.0421661	0.531439	-0.0369558	0.0254084	0.145815	0.772398	-0.00332025
629	90002019	MFI	Myeloid cell	CD14 on Mo MDSC	0.0478924	0.064423	0.457236	0.885418	-0.0304512	0.0332981	0.360453	0.809847	0.0893425	0.0738568	0.226405	0.703223	-0.0861836	0.0391816	0.0278358	0.565221	-0.0031449	0.0278772	0.910179	0.986285	-0.065872	0.0460505	0.152594	0.864697	-0.0614964	0.0346535	0.0759623	0.683726	-0.0122731	0.0253213	0.627894	0.95324	0.00732139	0.0466986	0.875418	0.959416	-0.0496585	0.0193738	0.0103719	0.399045	-0.0518587	0.0287885	0.0716445	0.612611	-0.047855
630	90002020	MFI	Myeloid cell	CD14 on CD33br HLA DR+ CD14dim	0.128092	0.0667124	0.0548499	0.509664	-0.0200531	0.0464754	0.66612	0.923792	0.173711	0.112162	0.121442	0.611149	0.0620084	0.0429403	0.148722	0.748515	0.0360712	0.0440504	0.412865	0.878872	0.0578988	0.0557042	0.29862	0.90844	-0.035337	0.0374898	0.345897	0.843607	0.0341432	0.0373643	0.360827	0.874515	0.139466	0.0480405	0.00369513	0.347119	0.0399726	0.0292958	0.172426	0.739174	0.138646	0.0373904	0.000208857	0.0609096	0.118391
631	90002021	MFI	Myeloid cell	CD14 on CD33dim HLA DR+ CD11b+	0.130291	0.0696279	0.0613104	0.521138	0.0773122	0.0399535	0.0529834	0.43	0.0676175	0.100042	0.499112	0.915676	-0.0285699	0.0342327	0.403955	0.886641	-0.0217899	0.0366665	0.552329	0.932455	0.0472537	0.0544777	0.385726	0.938631	0.0574717	0.0310744	0.0643875	0.662919	0.0221094	0.0356041	0.534612	0.927468	0.138365	0.0488692	0.00463538	0.347119	-0.0174323	0.0241458	0.470318	0.88751	-0.0169	0.028039	0.546688	0.928342	0.0626146
632	90002022	MFI	Maturation stages of T cell	CD4 on CD4+	0.0121681	0.0489076	0.803517	0.986644	0.0452058	0.0461981	0.327817	0.797848	0.0334893	0.0700661	0.632673	0.934311	0.00594267	0.0244312	0.807818	0.980295	0.0104166	0.0279091	0.708975	0.955816	-0.0305257	0.0293829	0.298854	0.90844	0.0357267	0.0309975	0.249088	0.805679	-0.00438677	0.0246727	0.858881	0.968258	-0.0162107	0.0279548	0.561988	0.882026	-0.00509983	0.0220438	0.817043	0.950488	-0.0104459	0.0193982	0.590233	0.928342	-0.0352641
633	90002023	MFI	Maturation stages of T cell	CD4 on CM CD4 +	-0.0525197	0.0388191	0.176077	0.727583	-0.0389621	0.0360267	0.279485	0.745633	0.0102191	0.0703058	0.884433	0.978678	-0.0101903	0.0225278	0.651023	0.958191	-0.00654863	0.0274868	0.81169	0.973649	-0.00463517	0.0348279	0.894124	0.99861	0.00588704	0.0215649	0.78486	0.9608	0.0110168	0.025805	0.669433	0.957592	-0.0512039	0.0333289	0.124459	0.683822	0.00733572	0.0236939	0.756862	0.942178	-0.0241269	0.0213105	0.257569	0.857865	-0.00111632
634	90002024	MFI	Maturation stages of T cell	CD4 on naive CD4+	-0.0658193	0.0709848	0.353806	0.821945	-0.016263	0.0501039	0.745495	0.932008	-0.0536419	0.0871719	0.538318	0.925181	0.0437744	0.0470375	0.352046	0.886641	0.0386856	0.03836	0.313221	0.878872	0.0159926	0.0467482	0.732275	0.986765	0.0213165	0.044624	0.63287	0.924609	-0.0596226	0.0394486	0.130687	0.695728	-0.107774	0.0516607	0.0369623	0.51309	0.0439816	0.0296764	0.13833	0.732746	0.00849279	0.029544	0.773758	0.953824	0.00448342
635	90002025	MFI	Maturation stages of T cell	CD4 on EM CD4+	-0.0938425	0.0921239	0.308367	0.818535	0.063633	0.076191	0.403618	0.827709	-0.0231175	0.159401	0.884689	0.978678	0.0738061	0.0570354	0.195652	0.808768	0.00906635	0.0645484	0.888298	0.983857	0.0549961	0.0764591	0.471963	0.98485	-0.0144749	0.0515469	0.778856	0.9608	-0.0203593	0.0330558	0.537957	0.927468	-0.125867	0.0677861	0.0633366	0.627592	0.0161539	0.0404617	0.689718	0.927136	0.0639563	0.0464804	0.168826	0.793771	0.0261833
636	90002026	MFI	Maturation stages of T cell	CD4 on TD CD4+	-0.0158763	0.0629348	0.800836	0.986644	0.0616874	0.0431537	0.152866	0.620804	-0.0282534	0.0867399	0.744632	0.964612	-0.0430824	0.0393073	0.273061	0.828311	-0.064363	0.038169	0.0917453	0.804185	-0.0735331	0.053459	0.168976	0.867599	-0.00235182	0.0352022	0.946734	0.987416	-0.0100361	0.039536	0.799613	0.957592	0.0391305	0.0464881	0.399938	0.853269	-0.0533381	0.0337667	0.114197	0.695651	-0.0584994	0.0316692	0.0647178	0.607509	0.0960288
637	90002027	MFI	Maturation stages of T cell	CD4 on CD45RA+ CD4+	-0.0558258	0.0391009	0.153367	0.72719	-0.0253059	0.0364287	0.487264	0.862445	-0.0114549	0.070724	0.871332	0.978409	0.016876	0.0258528	0.513903	0.924966	0.0111443	0.0283703	0.694456	0.955816	-0.0489893	0.0288225	0.0891889	0.767025	-0.00248753	0.0228827	0.913434	0.986892	-0.00602525	0.0251687	0.8108	0.957592	-0.0810515	0.0339464	0.0169572	0.512891	-0.00389568	0.0245215	0.873773	0.950488	0.00966283	0.0183975	0.599427	0.928342	-0.024169
638	90002028	MFI	TBNK	CD19 on B cell	0.0868183	0.0379782	0.022254	0.41712	-0.000586389	0.014175	0.967003	0.995662	0.0410603	0.0581478	0.480104	0.906289	0.00931102	0.0208034	0.654462	0.958191	0.0257218	0.0225308	0.253609	0.878872	-0.00236288	0.0290641	0.935204	0.99861	0.00706598	0.0180929	0.696138	0.946223	-0.0098122	0.0104537	0.347917	0.870601	0.00464045	0.0138914	0.73834	0.931172	0.0368831	0.0170641	0.0306605	0.487236	0.0389002	0.019117	0.0418664	0.557434	0.0553545
639	90002029	MFI	Treg	CD39 on CD39+ CD8br	0.00228194	0.0471331	0.961386	0.986644	-0.0548238	0.0335093	0.101824	0.524178	0.0374834	0.0722266	0.603782	0.933053	-0.0080879	0.0277108	0.770387	0.974576	0.0592237	0.0303007	0.0506383	0.66101	0.0498926	0.0396086	0.2078	0.898826	-0.0017133	0.0282655	0.951666	0.987416	-0.0265696	0.0292497	0.363683	0.874515	0.00672523	0.0329965	0.838497	0.945897	0.0104613	0.0199324	0.599695	0.927136	-0.0272071	0.0234159	0.245272	0.853499	-0.0471892
640	90002030	MFI	Treg	CD39 on CD39+ activated Treg	0.00226307	0.0210375	0.914334	0.986644	-0.00266119	0.0160551	0.868351	0.962702	0.0914972	0.034663	0.00829996	0.394917	-0.00116183	0.0135084	0.93146	0.989676	0.0151765	0.0141389	0.283098	0.878872	0.00613273	0.0155751	0.693765	0.986765	0.0189906	0.0121076	0.116767	0.713578	-0.0205275	0.0121127	0.0901296	0.621554	0.0224767	0.0163533	0.169304	0.731592	0.00234061	0.00987994	0.81273	0.950488	0.00105378	0.0117953	0.928812	0.988182	0.0233776
641	90002031	MFI	Treg	CD39 on CD39+ secreting Treg	0.00269544	0.0265556	0.919152	0.986644	-0.0135305	0.0170043	0.426198	0.827709	0.0258954	0.0364683	0.477654	0.906289	-0.0110037	0.0142752	0.44081	0.90261	0.0197425	0.0146139	0.176714	0.868802	0.00046229	0.0176838	0.979144	0.99861	0.0113947	0.0130588	0.382898	0.843607	-0.0171571	0.0154267	0.266066	0.819711	0.00608512	0.0169837	0.720125	0.931172	0.00206923	0.00972225	0.831456	0.950488	-0.0108811	0.0119507	0.362562	0.894068	-0.0125127
642	90002032	MFI	Treg	CD39 on CD39+ CD4+	0.0110179	0.0246522	0.654925	0.952488	-0.021753	0.0172245	0.20662	0.687094	0.0660594	0.0419343	0.115186	0.605006	-0.0192212	0.01443	0.182849	0.788282	0.0309178	0.0154541	0.0454339	0.649715	0.00748614	0.0203456	0.712911	0.986765	0.00172519	0.0140301	0.902136	0.981341	-0.0381857	0.0143131	0.00763314	0.276878	0.00695035	0.0193986	0.720125	0.931172	-0.00515602	0.0103051	0.616838	0.927136	0.00649537	0.0124849	0.602883	0.928342	-0.0246702
643	90002033	MFI	Treg	CD39 on granulocyte	-0.0103121	0.0499864	0.836558	0.986644	-0.0196267	0.0345055	0.569492	0.896477	0.0196538	0.0671113	0.769635	0.96655	-0.00872148	0.0330623	0.791942	0.978549	-0.0190401	0.0371998	0.608768	0.951233	0.0389875	0.0343887	0.256908	0.906046	-0.0662881	0.0311401	0.0332784	0.593624	-0.0366149	0.0367487	0.319075	0.857933	-0.039243	0.0312841	0.209694	0.787746	-0.0142931	0.0231808	0.537503	0.926685	-0.023066	0.0355768	0.516763	0.928342	0.0677079
644	90002034	MFI	Treg	CD39 on monocyte	0.000771111	0.0247946	0.97519	0.994083	0.00182841	0.0219469	0.933605	0.986221	0.00120905	0.040957	0.97645	0.992935	-0.00746624	0.0183941	0.684812	0.958191	-0.00841487	0.0173649	0.627966	0.951233	-0.0212249	0.0277126	0.443741	0.959689	0.0126278	0.0162258	0.436421	0.868046	-0.0168218	0.0148607	0.257647	0.819711	-0.00466144	0.0181306	0.797099	0.939216	0.0135567	0.0116767	0.245639	0.741051	-0.0184632	0.0136965	0.177649	0.793771	0.0292542
645	90002035	MFI	cDC	CD80 on myeloid DC	-0.060851	0.0481189	0.206016	0.757387	0.0445334	0.0334435	0.182992	0.665508	-0.0355572	0.0702706	0.612854	0.933053	0.00125024	0.0286105	0.965145	0.995658	-0.015192	0.0302434	0.61544	0.951233	-0.0216742	0.0362064	0.54942	0.98485	0.0323871	0.0252464	0.199548	0.763926	-0.0022959	0.0293181	0.937581	0.983678	-0.0580506	0.0345927	0.093324	0.648901	0.026182	0.0202469	0.195964	0.739174	0.0215213	0.0257918	0.404042	0.908398	-0.0322257
646	90002036	MFI	cDC	CD80 on CD62L+ myeloid DC	-0.0426275	0.0447553	0.340865	0.821945	0.0123366	0.0345279	0.720872	0.932008	0.0175866	0.0694185	0.800004	0.969778	0.0396059	0.0259794	0.12738	0.748515	-0.00631431	0.0263716	0.810767	0.973649	-0.0179503	0.033887	0.596312	0.986765	0.0117249	0.0228504	0.607872	0.916963	0.0260374	0.0291508	0.371752	0.879453	-0.00744205	0.0303563	0.806335	0.939789	0.0333377	0.016611	0.0447537	0.534342	-0.00904866	0.0251289	0.71878	0.949454	-0.0164031
647	90002037	MFI	cDC	CD80 on plasmacytoid DC	-0.0313187	0.0421611	0.457582	0.885418	0.0132401	0.0305552	0.664783	0.923792	-0.0201847	0.0709875	0.776149	0.96655	0.0314276	0.0262136	0.230565	0.81454	0.037009	0.0295919	0.211063	0.878872	0.0196888	0.0313609	0.530126	0.98485	-0.0133967	0.0224202	0.550154	0.903459	0.0360599	0.0301599	0.231844	0.797663	-0.0348185	0.0313055	0.266045	0.805129	0.0366462	0.0188309	0.0516473	0.534342	0.0236034	0.0248208	0.341628	0.893477	-0.0184074
648	90002038	MFI	cDC	CD80 on CD62L+ plasmacytoid DC	-0.00775133	0.046077	0.866406	0.986644	0.0103826	0.0362659	0.774654	0.937537	-0.0404223	0.0774533	0.601745	0.933053	0.0286904	0.0259163	0.268277	0.828311	0.0619915	0.0288591	0.0317076	0.616426	0.0501855	0.0355293	0.1578	0.865094	-0.0340978	0.0268596	0.20427	0.769696	0.0209192	0.0353367	0.553853	0.927613	-0.0362782	0.0332055	0.274598	0.806148	0.0412939	0.0210292	0.049571	0.534342	0.0278664	0.0263533	0.290321	0.862703	-0.0165582
649	90002039	MFI	cDC	CD80 on monocyte	-0.0165589	0.0426816	0.698044	0.96642	0.0600367	0.0293317	0.0406758	0.368713	-0.0772386	0.0641566	0.228625	0.703223	0.0137245	0.0262113	0.600549	0.946583	0.0537327	0.0257439	0.0368701	0.616426	0.0152393	0.031522	0.628776	0.986765	0.0169846	0.0210912	0.420651	0.856534	0.0340018	0.0262074	0.194488	0.756571	-0.0188663	0.0320981	0.556687	0.878916	0.0556466	0.0174609	0.00143789	0.175183	0.0317072	0.0195705	0.1052	0.657235	0.0105722
650	90002040	MFI	cDC	CD80 on granulocyte	-0.085239	0.0589783	0.148384	0.713612	-0.0219732	0.018857	0.243916	0.716107	-0.0531092	0.100664	0.597783	0.933053	-0.00742796	0.0321592	0.817335	0.980295	-0.0171877	0.0150713	0.254108	0.878872	0.0419321	0.0404162	0.299499	0.90844	-0.0221402	0.0313234	0.479674	0.883228	-0.0162935	0.0334475	0.626161	0.95324	-0.0236216	0.0384789	0.539292	0.870577	0.00830897	0.0221672	0.707786	0.927173	9.80262e-05	0.0136037	0.994251	0.99767	0.0290341
651	90002041	MFI	Myeloid cell	CD45 on lymphocyte	-0.0621822	0.0582108	0.285419	0.818535	-0.00834275	0.0317699	0.79286	0.943412	-0.0641052	0.0878947	0.465793	0.906289	0.0420548	0.0352694	0.233109	0.814554	-0.0130781	0.0444232	0.768454	0.971868	-0.0347442	0.0450156	0.440218	0.957736	0.00867483	0.0225	0.699831	0.946223	-0.00554234	0.0331327	0.867152	0.968668	-0.00114995	0.0305898	0.970013	0.991551	0.0255649	0.0289756	0.377621	0.817317	-0.0294881	0.0291579	0.311861	0.879079	-0.0386711
652	90002042	MFI	Myeloid cell	CD45 on CD33br HLA DR+ CD14-	-0.0676723	0.0859086	0.430858	0.864448	-0.0670458	0.0614901	0.275559	0.742297	-0.233387	0.146067	0.110084	0.601835	-0.0814336	0.0527336	0.122529	0.748515	-0.0114886	0.0577855	0.842408	0.976818	0.0433621	0.0703069	0.537397	0.98485	-0.0455322	0.0464359	0.32682	0.835087	0.0295479	0.0468276	0.528045	0.926591	-0.00885912	0.0646032	0.890927	0.967708	-0.0179236	0.0357018	0.615642	0.927136	0.0499967	0.0460026	0.277114	0.857865	0.097214
653	90002043	MFI	Myeloid cell	CD45 on CD33br HLA DR+ CD14dim	0.0691558	0.0749089	0.355903	0.821945	-0.105562	0.05902	0.0736828	0.472739	0.0485633	0.100972	0.630544	0.933053	-0.0843414	0.0480584	0.0792633	0.678044	0.0355138	0.0401969	0.376968	0.878872	-0.00854393	0.0546573	0.875782	0.99861	-0.0613365	0.0443439	0.166604	0.748142	-0.0291981	0.0354317	0.409902	0.889134	0.0189514	0.0461976	0.681641	0.931172	-0.0149862	0.0253042	0.553688	0.927136	0.0184294	0.0351059	0.599608	0.928342	0.0909773
654	90002044	MFI	Myeloid cell	CD45 on CD33dim HLA DR+ CD11b-	-0.00923114	0.0758908	0.903186	0.986644	-0.0449764	0.0566231	0.427014	0.827709	-0.156941	0.132076	0.234728	0.703223	0.0222633	0.0459395	0.627944	0.954049	-0.0403567	0.0506208	0.425313	0.878872	0.0625284	0.0582126	0.28276	0.90844	-0.0435267	0.0404238	0.281588	0.807605	0.00460262	0.0434901	0.915716	0.98099	-0.0217565	0.0534349	0.683892	0.931172	0.0278164	0.0318115	0.381893	0.823491	0.00488418	0.0377587	0.897079	0.988182	0.173867
655	90002045	MFI	Myeloid cell	CD45 on CD33- HLA DR-	0.078595	0.0800785	0.326359	0.818535	-0.0804853	0.0595177	0.176282	0.654123	-0.00555249	0.112784	0.960735	0.992935	-0.00984513	0.0453076	0.827978	0.980295	0.0369938	0.0479918	0.440805	0.878872	-0.0257644	0.0647345	0.690629	0.986765	-0.0824488	0.0444259	0.0634714	0.662823	0.049239	0.0450811	0.274732	0.819711	0.0382661	0.0626209	0.54115	0.870577	0.00932943	0.0346905	0.787981	0.944285	-0.00512815	0.0385101	0.894064	0.988182	0.0689223
656	90002046	MFI	Myeloid cell	CD45 on CD33- HLA DR+	0.024834	0.0317077	0.433499	0.864448	0.0315859	0.0211017	0.134434	0.587248	-0.0149969	0.0399684	0.707498	0.964012	0.0245656	0.0169296	0.146766	0.748515	0.0092396	0.0185143	0.617743	0.951233	-0.00536479	0.0205903	0.794441	0.99861	-0.00423967	0.0162787	0.794522	0.964929	0.000150659	0.0134066	0.991034	0.994947	0.0185351	0.0227603	0.415437	0.853269	0.00642229	0.0112751	0.56895	0.927136	0.00336973	0.0140997	0.811111	0.961361	0.0096884
657	90002047	MFI	Myeloid cell	CD45 on Gr MDSC	0.0718594	0.0642431	0.26333	0.793803	-0.0118374	0.0583842	0.839331	0.950681	-0.177103	0.102865	0.0851252	0.598332	0.000728068	0.0428568	0.986446	0.998949	0.00652248	0.0447755	0.884181	0.983857	0.0209494	0.0469222	0.655257	0.986765	0.0029946	0.0351841	0.932172	0.986892	-0.00559869	0.0373165	0.880739	0.973323	0.00353607	0.044599	0.936805	0.983971	-0.0198747	0.0257444	0.440113	0.873766	-0.0378703	0.0336542	0.260472	0.857865	0.0283935
658	90002048	MFI	Myeloid cell	CD45 on CD66b++ myelod cell	-0.0599985	0.0739215	0.416991	0.864448	-0.0205642	0.0524483	0.694995	0.929502	0.120311	0.0978071	0.218664	0.691963	-0.020668	0.037804	0.584574	0.946583	-0.162573	0.0549106	0.00306958	0.39124	0.0206503	0.0720129	0.774297	0.99861	0.0186611	0.0413104	0.651464	0.928305	-0.0143922	0.0354204	0.684504	0.957592	0.0280333	0.0520218	0.589973	0.901366	0.0160033	0.0299488	0.593096	0.927136	-0.00616052	0.0367567	0.866896	0.977933	-0.0486503
659	90002049	MFI	Myeloid cell	CD45 on Mo MDSC	0.0034676	0.0590004	0.953133	0.986644	-0.000770865	0.046269	0.986707	0.995662	-0.142125	0.11611	0.220932	0.696126	0.0190178	0.0466759	0.683683	0.958191	-0.0411936	0.0364154	0.257965	0.878872	-0.00270243	0.052178	0.958694	0.99861	-0.0522718	0.0348035	0.13312	0.723559	0.0275176	0.0336094	0.412932	0.893056	-0.0182852	0.0556016	0.742261	0.931172	0.0119343	0.0275702	0.665111	0.927136	-0.00331811	0.0404369	0.934602	0.988182	0.0214237
660	90002050	MFI	Myeloid cell	CD45 on CD33dim HLA DR-	0.150111	0.0672002	0.0254969	0.432815	0.0347592	0.0505452	0.491651	0.862668	0.014658	0.0963503	0.879082	0.978678	-0.0165102	0.0398205	0.678423	0.958191	0.00503028	0.0417934	0.904197	0.986285	-0.0259973	0.0500401	0.603393	0.986765	0.0251264	0.0404097	0.534079	0.903459	0.0359234	0.0381052	0.345812	0.870601	0.127956	0.0498308	0.0102343	0.485259	-0.0204428	0.0294788	0.488011	0.896574	-0.00790419	0.0356912	0.824734	0.961361	-0.136039
661	90002051	MFI	Myeloid cell	CD45 on basophil	-0.0572126	0.0686957	0.404934	0.862993	-0.0278582	0.0506418	0.582249	0.899839	-0.105614	0.110882	0.340851	0.807676	-0.0761154	0.0401603	0.0580537	0.653839	0.00260513	0.0422358	0.950817	0.989866	0.0495303	0.0569092	0.384115	0.938631	-0.0669316	0.0394903	0.0900967	0.702864	-0.0237158	0.0378608	0.531055	0.926591	-0.0425344	0.0478411	0.373962	0.851602	0.00431289	0.0281322	0.878156	0.950985	-0.00302642	0.0336188	0.92827	0.988182	0.0137914
662	90002052	MFI	Myeloid cell	CD45 on Im MDSC	-0.0691969	0.0509849	0.174717	0.727583	0.0147927	0.0381086	0.697888	0.929502	0.0138006	0.0763334	0.856529	0.970005	0.0111689	0.0275084	0.684729	0.958191	-0.0188648	0.0279848	0.500242	0.895763	0.0379891	0.039071	0.330897	0.934634	-0.00896247	0.0269428	0.7394	0.954802	0.0202686	0.0236113	0.390656	0.883345	-0.0357273	0.0342202	0.296467	0.82049	-0.00938763	0.0197073	0.633822	0.927136	-0.00247008	0.0229777	0.914393	0.988182	-0.0400698
663	90002053	MFI	Myeloid cell	CD45 on CD33br HLA DR+	0.0556893	0.0540766	0.303093	0.818535	-0.0463393	0.0604973	0.443692	0.844632	-0.0774518	0.12871	0.547339	0.925181	-0.0873851	0.0374397	0.0195945	0.492958	-0.00811662	0.0341837	0.812315	0.973649	0.0303962	0.0665834	0.648021	0.986765	-0.0381048	0.0326203	0.242753	0.801413	0.0466526	0.0348454	0.180621	0.738391	0.0173609	0.0616117	0.778113	0.93604	-0.0535714	0.036428	0.141396	0.734115	0.00686019	0.0446661	0.877934	0.985822	0.11139
664	90002054	MFI	Maturation stages of T cell	CD8 on CM CD8br	0.480893	0.315227	0.127123	0.669841	-0.142055	0.239137	0.55249	0.890199	-0.00430113	0.420831	0.991845	0.999581	-0.427033	0.196956	0.0301457	0.565725	0.0836318	0.207192	0.686474	0.955816	0.130949	0.29285	0.654764	0.986765	-0.0724664	0.170478	0.67078	0.941031	0.146978	0.161221	0.361951	0.874515	0.201147	0.256122	0.432245	0.853269	-0.247094	0.121411	0.0418315	0.531439	-0.259177	0.145833	0.0755328	0.612611	-0.381397
665	90002055	MFI	Maturation stages of T cell	CD8 on naive CD8br	0.0362955	0.0669386	0.587666	0.940811	-0.0257303	0.0436476	0.555526	0.890199	0.0539985	0.0891599	0.544756	0.925181	0.028603	0.0340347	0.40068	0.886641	-0.00200974	0.0395248	0.959447	0.99014	0.00269848	0.0497072	0.956706	0.99861	-0.00647621	0.0348455	0.852558	0.967733	-0.0125042	0.0330566	0.705233	0.957592	-0.0772012	0.048284	0.109843	0.663598	0.0212696	0.0222171	0.33839	0.797792	-0.00406093	0.030723	0.894843	0.988182	0.065158
666	90002056	MFI	Maturation stages of T cell	CD8 on EM CD8br	0.0255489	0.0748173	0.732739	0.983407	-0.0302381	0.0583579	0.604353	0.911288	0.220242	0.109983	0.0452302	0.533279	0.0538233	0.0485448	0.267545	0.828311	0.0195434	0.044567	0.661011	0.955816	-0.000505578	0.0595458	0.993226	0.99861	0.0263438	0.0437415	0.547	0.903459	-0.00972959	0.0393237	0.804581	0.957592	0.0171928	0.0538139	0.749357	0.931172	0.0520717	0.0291301	0.0738481	0.613442	0.0234263	0.0402629	0.560679	0.928342	0.0779209
667	90002057	MFI	Maturation stages of T cell	CD8 on TD CD8br	-0.0238766	0.0967245	0.805023	0.986644	-0.123715	0.0893518	0.166182	0.648003	-0.15257	0.201642	0.449267	0.900802	-0.0407249	0.0712249	0.567471	0.932105	0.167864	0.075849	0.0268886	0.609129	-0.0492552	0.0891505	0.580609	0.986765	-0.0260791	0.0502358	0.603667	0.916232	-0.0179863	0.0698734	0.79686	0.957592	-0.0253297	0.067488	0.707421	0.931172	-0.0466489	0.0381627	0.221567	0.741051	0.0698109	0.0601229	0.245586	0.853499	0.049867
668	90002058	MFI	TBNK	CD8 on CD8br	-0.00523495	0.0560565	0.925596	0.986644	-0.0162899	0.043942	0.710851	0.929502	-0.00795534	0.0950452	0.933294	0.992935	-0.00466655	0.0310016	0.880349	0.980295	0.0590313	0.0393172	0.133249	0.849196	-0.00222883	0.0441894	0.959773	0.99861	-0.00390549	0.0276742	0.887772	0.976089	-0.0307233	0.0291115	0.291257	0.83058	-0.106339	0.0468579	0.0232442	0.512891	0.0117284	0.0215639	0.586517	0.927136	-0.0795287	0.027518	0.00385164	0.281555	-0.0287876
669	90002059	MFI	TBNK	CD8 on NKT	0.158441	0.0727112	0.0293282	0.432815	0.0327894	0.0658576	0.618566	0.911636	0.168238	0.110496	0.127868	0.61343	0.0131669	0.0447988	0.768825	0.974576	-0.00194187	0.059837	0.974111	0.996552	0.0236831	0.0610004	0.697835	0.986765	0.035778	0.0527679	0.497755	0.897989	-0.0774724	0.0545402	0.155473	0.723597	0.0865771	0.0532425	0.10393	0.649722	0.00754683	0.0411207	0.854383	0.950488	-0.066893	0.0385304	0.0825444	0.639401	0.174343
670	90002060	MFI	TBNK	CD8 on HLA DR+ CD8br	-0.0448394	0.0742188	0.545743	0.925611	-0.00397548	0.0397011	0.920237	0.985391	-0.165025	0.0838307	0.0490048	0.545846	0.0416792	0.0331202	0.20824	0.808768	-0.0416706	0.0391742	0.287453	0.878872	-0.00994699	0.0500893	0.842587	0.99861	0.0254064	0.0349934	0.467817	0.872383	-0.0117408	0.0428181	0.783929	0.957592	-0.093839	0.0400042	0.0189901	0.512891	0.0302297	0.028857	0.294838	0.758595	0.00897699	0.0249764	0.719281	0.949454	-0.129576
671	90002061	MFI	Treg	CD4 on CD39+ CD4+	0.0287393	0.0325692	0.377556	0.82713	-0.021995	0.0250541	0.379997	0.809847	-0.0283025	0.0549424	0.606462	0.933053	-0.00535132	0.0221262	0.808893	0.980295	0.00127345	0.0211336	0.951951	0.989866	-0.0747789	0.0287753	0.00935733	0.47105	0.00714823	0.0216742	0.741548	0.954802	-0.018879	0.0216268	0.382692	0.883345	-0.0153351	0.0244972	0.53132	0.870463	0.00842775	0.0170351	0.620792	0.927136	-0.0122373	0.0179777	0.496066	0.928342	0.0548532
672	90002062	MFI	Treg	CD4 on CD28+ CD4+	-0.000172267	0.0885286	0.998447	0.998447	-0.113331	0.0607954	0.0623015	0.437829	0.0407066	0.134965	0.762951	0.964612	-0.00496381	0.0490895	0.919457	0.988416	-0.0210603	0.0538858	0.695921	0.955816	0.0388744	0.0601254	0.517919	0.98485	-0.0440194	0.0477666	0.356762	0.843607	-0.0768648	0.0512705	0.133821	0.695728	0.0212121	0.0580429	0.714771	0.931172	-0.03097	0.0329302	0.346974	0.797792	0.00578695	0.0408516	0.88735	0.988182	0.0937919
673	90002063	MFI	Treg	CD4 on CD4 Treg	-0.042581	0.0471692	0.36667	0.824286	-0.116042	0.0336779	0.000569668	0.0564277	0.0540285	0.0718059	0.451795	0.900985	0.00869981	0.024174	0.718934	0.962926	-0.0128544	0.0347559	0.711496	0.955816	-0.00451796	0.0452955	0.920547	0.99861	-0.0623032	0.0264098	0.0183195	0.57411	-0.0256592	0.034186	0.452907	0.923431	-0.0149983	0.0425276	0.724334	0.931172	-0.00567508	0.0223167	0.799266	0.950488	-0.00167245	0.0200599	0.933555	0.988182	-0.0251742
674	90002064	MFI	Treg	CD4 on resting Treg	-0.0561958	0.0506391	0.267114	0.796981	-0.0493622	0.0433272	0.254582	0.72473	-0.0399888	0.0855617	0.640237	0.939785	0.0318423	0.0269028	0.236568	0.814554	-0.0198572	0.0306657	0.517285	0.903214	-0.00986511	0.0371468	0.79057	0.99861	0.00949885	0.0243731	0.696738	0.946223	-0.0113646	0.0273465	0.677719	0.957592	-0.0368711	0.0391546	0.346357	0.851602	0.0318408	0.0321576	0.3221	0.793837	0.00794419	0.0220257	0.71834	0.949454	0.0529535
675	90002065	MFI	Treg	CD4 on CD39+ resting Treg	0.00793423	0.0767469	0.91766	0.986644	-0.130087	0.049907	0.00914498	0.167125	-0.0891147	0.103939	0.391237	0.858841	0.0511991	0.0464708	0.270571	0.828311	0.115452	0.0545675	0.0343652	0.616426	0.0233481	0.0516336	0.651133	0.986765	-0.059899	0.0337503	0.0759358	0.683726	-0.0217793	0.0441602	0.621879	0.95324	0.0140257	0.0467207	0.764023	0.93604	-0.0160283	0.0324038	0.620852	0.927136	-0.036629	0.033306	0.271432	0.857865	0.0242818
676	90002066	MFI	Treg	CD4 on activated Treg	0.00395552	0.045818	0.931203	0.986644	-0.029708	0.0364131	0.414579	0.827709	-0.107798	0.0651406	0.0979535	0.601835	-0.0106592	0.0259285	0.680999	0.958191	-0.0283081	0.031149	0.363458	0.878872	-0.00702559	0.0361989	0.846111	0.99861	-0.0307567	0.0226777	0.175017	0.748142	0.0591257	0.0265821	0.0261306	0.457602	-0.0496205	0.0422024	0.239685	0.792645	-0.0104384	0.019126	0.585223	0.927136	0.000116983	0.0252639	0.996305	0.99767	-0.0191678
677	90002067	MFI	Treg	CD4 on CD39+ activated Treg	0.0210104	0.0673732	0.755153	0.983464	0.0136333	0.0482494	0.777516	0.937988	-0.0746637	0.0740399	0.31325	0.79757	0.0181451	0.0295004	0.538501	0.92834	-0.0114487	0.0323612	0.723505	0.959607	0.015509	0.0521098	0.765992	0.99861	-0.0371194	0.0313525	0.236437	0.799112	0.00337403	0.0274572	0.9022	0.973323	-0.0199971	0.0477905	0.675631	0.931172	0.0152191	0.0300394	0.612408	0.927136	-0.0134244	0.0256	0.600008	0.928342	-0.0615831
678	90002068	MFI	Treg	CD4 on secreting Treg	0.0223468	0.046941	0.634031	0.952488	-0.0573291	0.041831	0.170532	0.649267	0.004369	0.0731337	0.952363	0.992935	-0.0365383	0.0334959	0.275348	0.828311	-0.0174055	0.0359799	0.628558	0.951233	0.00142056	0.0382437	0.970369	0.99861	-0.021723	0.0257384	0.398673	0.845144	-0.0191006	0.0309405	0.537015	0.927468	0.0497315	0.0373731	0.183296	0.774503	-0.0439086	0.023451	0.0611569	0.588233	0.00155297	0.0244656	0.949388	0.994715	0.0194578
679	90002069	MFI	Treg	CD4 on CD39+ secreting Treg	-0.0338514	0.0568807	0.551756	0.929341	-0.0441115	0.0363375	0.224771	0.708222	0.113564	0.0865845	0.189656	0.642713	-0.00300847	0.0297356	0.919412	0.988416	0.0188299	0.0417291	0.651816	0.953396	0.00986466	0.0325911	0.762134	0.998423	-0.0475757	0.0298165	0.110574	0.702864	-0.0378561	0.038636	0.327179	0.863482	0.0114302	0.0407447	0.779069	0.93604	0.0190566	0.0202308	0.346213	0.797792	-0.0104163	0.0185915	0.575292	0.928342	-0.0150714
680	90002070	MFI	Treg	CD4 on activated & secreting Treg	-0.00995677	0.04986	0.841719	0.986644	-0.046267	0.0332655	0.164274	0.648003	0.0518329	0.0736753	0.481725	0.906289	-0.0102195	0.0251842	0.684895	0.958191	-0.0533167	0.0356719	0.135009	0.849196	-0.00891081	0.0461218	0.846801	0.99861	-0.0420169	0.022407	0.0607691	0.662823	-0.00448029	0.0232245	0.847027	0.966951	-0.0180045	0.0438512	0.681379	0.931172	-0.0103397	0.0184687	0.575583	0.927136	-0.0150019	0.0208731	0.472314	0.928342	-0.138217
681	90002071	Morphological parameter	cDC	SSC-A on myeloid DC	0.00713677	0.0644345	0.911807	0.986644	-0.0465397	0.0279248	0.0955923	0.510058	0.203361	0.089688	0.0233642	0.474423	-0.0222092	0.0356024	0.532751	0.92803	0.00925615	0.0390585	0.812671	0.973649	-0.010892	0.0480646	0.820725	0.99861	-0.0343688	0.0313939	0.273622	0.807605	-0.0391432	0.0334564	0.242011	0.807809	0.0957486	0.0422708	0.023505	0.512891	-0.0328316	0.0250017	0.189123	0.739174	-0.00317437	0.0293576	0.913895	0.988182	0.0897179
682	90002072	Morphological parameter	cDC	SSC-A on plasmacytoid DC	-0.0344958	0.0559912	0.537833	0.925458	0.000218525	0.0418688	0.995836	0.997364	0.122071	0.0927502	0.188132	0.642639	0.0597624	0.0329603	0.0698067	0.676696	0.0142412	0.0339059	0.674468	0.955816	0.0356637	0.040733	0.381275	0.938631	-0.027406	0.0310868	0.377996	0.843607	-0.048081	0.0322618	0.136135	0.695909	0.0593756	0.0477486	0.213682	0.787746	0.0456741	0.0262803	0.0822185	0.637607	0.0387616	0.0267957	0.14802	0.772876	-0.0726514
683	90002073	Morphological parameter	cDC	SSC-A on monocyte	0.02822	0.0355814	0.427714	0.864448	-0.000305623	0.025994	0.990619	0.99607	0.00240817	0.049911	0.961518	0.992935	0.00240615	0.0221351	0.913438	0.988416	0.0260316	0.0228069	0.253706	0.878872	-0.0210615	0.0274545	0.442996	0.959689	0.00629785	0.0181551	0.728673	0.951013	-0.00999529	0.0214366	0.641021	0.957592	0.0139481	0.0261388	0.593606	0.902302	0.00125915	0.0156608	0.935918	0.975083	-0.00845016	0.0176811	0.632706	0.931883	0.0542175
684	90002074	Morphological parameter	TBNK	SSC-A on CD14+ monocyte	0.0288874	0.0461537	0.531384	0.924861	0.0161944	0.0352805	0.646222	0.917258	0.128608	0.0692556	0.0633101	0.563114	-0.00547851	0.0309255	0.859389	0.980295	0.00864466	0.0328502	0.792432	0.973649	-0.0234314	0.0401229	0.559226	0.98485	0.0141436	0.024727	0.567327	0.903522	0.030922	0.0290058	0.286395	0.83058	0.0288801	0.0344539	0.401904	0.853269	0.0244024	0.0209252	0.243546	0.741051	0.00769251	0.0242712	0.751289	0.949454	0.192695
685	90002075	Morphological parameter	TBNK	SSC-A on B cell	-0.0674069	0.0513153	0.188986	0.7498	0.0130438	0.0397489	0.742794	0.932008	-0.0510762	0.0889039	0.565622	0.925181	-0.0251984	0.0348875	0.470124	0.905414	-0.000891664	0.0286389	0.975162	0.996552	-0.0572223	0.0365324	0.117268	0.813144	0.0310238	0.029411	0.2915	0.811403	-0.0203435	0.0344163	0.554454	0.927613	-0.0577424	0.0368738	0.117362	0.675647	-0.0158611	0.0247571	0.521738	0.91024	-0.0213376	0.0291919	0.464814	0.925829	0.106727
686	90002076	Morphological parameter	TBNK	SSC-A on NK	0.0180948	0.0735025	0.805543	0.986644	0.0236979	0.0511408	0.643088	0.916694	-0.191222	0.122028	0.117106	0.605006	-0.0284258	0.0446261	0.52414	0.925474	0.0133091	0.0421599	0.752245	0.967711	-0.121518	0.060256	0.0437267	0.667338	0.0486376	0.0454126	0.284163	0.807605	-0.0537892	0.0420476	0.200811	0.764578	0.0341518	0.0533244	0.521877	0.86831	0.0100287	0.0279086	0.719339	0.931638	-0.0513311	0.0322912	0.111918	0.67613	0.00278279
687	90002077	Morphological parameter	TBNK	SSC-A on HLA DR+ NK	0.00286757	0.0431112	0.946967	0.986644	0.00720486	0.0295483	0.80736	0.943412	-0.0964665	0.068402	0.158455	0.622545	-0.0152481	0.0230522	0.508316	0.924327	0.00805983	0.027037	0.765624	0.971651	-0.00589671	0.040355	0.883826	0.99861	0.00244649	0.0212842	0.90849	0.98532	-0.0149185	0.0237705	0.530262	0.926591	-0.00944241	0.0313669	0.763391	0.93604	-0.0220955	0.0186653	0.236504	0.741051	-0.0379601	0.0213841	0.0758724	0.612611	0.0300762
688	90002078	Morphological parameter	TBNK	SSC-A on granulocyte	0.0922962	0.0634835	0.145985	0.711432	-0.0290891	0.0482194	0.546332	0.890199	-0.0459929	0.0773086	0.551893	0.925181	0.00523238	0.0318557	0.869532	0.980295	0.014072	0.0379477	0.710768	0.955816	-0.0240509	0.0444517	0.588469	0.986765	0.00893895	0.0278722	0.748429	0.954802	0.0130222	0.0339109	0.700969	0.957592	0.0231323	0.0374739	0.537043	0.870463	0.0393697	0.0238811	0.0992357	0.675092	0.0827506	0.0312332	0.00806254	0.418232	-0.0359749
689	90002079	Morphological parameter	TBNK	SSC-A on lymphocyte	-0.0561727	0.0843898	0.505645	0.911781	0.0391623	0.0679036	0.564119	0.894514	0.0471185	0.124817	0.705803	0.964012	0.0766116	0.0524141	0.143835	0.748515	0.0329514	0.060834	0.588052	0.951233	-0.0392438	0.0654599	0.548834	0.98485	0.00715591	0.0496658	0.885436	0.976089	-0.0481642	0.0552584	0.383417	0.883345	-0.0223583	0.0714278	0.754266	0.934318	0.0291964	0.0369196	0.429053	0.873766	0.0706764	0.0430834	0.100911	0.657235	-0.0132692
690	90002080	Morphological parameter	TBNK	SSC-A on T cell	-0.032124	0.0457587	0.482659	0.904262	-0.00176809	0.0476489	0.9704	0.995662	0.0649062	0.0888182	0.464916	0.906289	0.0322975	0.035183	0.358626	0.886641	-0.0072163	0.0385064	0.851343	0.976818	-0.0646705	0.060347	0.28388	0.90844	-0.00713816	0.0309424	0.817554	0.967733	-0.0238348	0.0383022	0.533756	0.927468	-0.041712	0.0336373	0.214956	0.787746	0.033403	0.0197373	0.0905743	0.668786	0.0324805	0.0308223	0.291974	0.864101	-0.0485213
691	90002081	Morphological parameter	TBNK	SSC-A on CD4+	0.0434071	0.0653288	0.506408	0.911781	-0.0717659	0.0482436	0.136863	0.587604	-0.0376456	0.106896	0.724711	0.964012	0.0618731	0.0505829	0.221254	0.813658	0.0687318	0.0505862	0.174239	0.868802	0.00603421	0.0541685	0.911302	0.99861	-0.063234	0.0358958	0.0781371	0.683726	-0.0123477	0.0387427	0.749946	0.957592	0.0091487	0.0485713	0.850597	0.950744	0.018851	0.0336594	0.575445	0.927136	0.0155093	0.0356125	0.663199	0.936624	-0.101763
692	90002082	Morphological parameter	TBNK	SSC-A on CD8br	0.012229	0.0385649	0.751166	0.983407	-0.00245121	0.0339907	0.942511	0.988487	0.00174287	0.059221	0.976522	0.992935	-0.0278535	0.0238669	0.243196	0.814554	-0.0252436	0.025218	0.31682	0.878872	0.0510004	0.0307716	0.0974424	0.792436	0.0338278	0.021177	0.110181	0.702864	-0.0141304	0.0225113	0.530197	0.926591	0.0353128	0.0282977	0.212066	0.787746	-0.000937985	0.00514131	0.855237	0.950488	0.0127387	0.0194891	0.51335	0.928342	0.0145226
693	90002083	Morphological parameter	TBNK	SSC-A on HLA DR+ T cell	-0.0710498	0.0768283	0.355077	0.821945	0.0212314	0.0512322	0.67857	0.926689	-0.0895779	0.151878	0.555324	0.925181	0.00194885	0.0506257	0.969293	0.995658	0.0307553	0.0531316	0.562689	0.93491	-0.0922292	0.0618945	0.136197	0.831227	0.056241	0.0453805	0.215227	0.777272	0.087672	0.0526336	0.0957723	0.645505	0.0191244	0.0531325	0.718893	0.931172	-0.0130954	0.0343367	0.70292	0.927136	0.0222379	0.0435146	0.60932	0.928543	-0.00777283
694	90002084	Morphological parameter	TBNK	SSC-A on NKT	0.0180711	0.063074	0.77449	0.986644	-0.0315217	0.0426873	0.460251	0.85072	-0.0648068	0.0748263	0.386437	0.851906	-0.007076	0.0357995	0.843314	0.980295	-0.0167396	0.0371314	0.652118	0.953396	-0.0299791	0.0350373	0.392201	0.938631	-0.00218686	0.0239286	0.927182	0.986892	-0.0331718	0.0446002	0.457022	0.923431	0.023701	0.055893	0.671536	0.931172	-0.0167642	0.0246005	0.495583	0.898686	0.0294914	0.0303824	0.331712	0.884968	-0.00854112
695	90002085	Morphological parameter	TBNK	SSC-A on HLA DR+ CD4+	-0.0620672	0.05479	0.25729	0.793131	-0.0258888	0.0320134	0.418695	0.827709	-0.0361658	0.0789424	0.64686	0.942354	-0.0380369	0.0252148	0.131422	0.748515	0.0449439	0.0314959	0.153587	0.868802	-0.0068505	0.0315401	0.828053	0.99861	-0.00444323	0.0219491	0.839578	0.967733	-0.0192094	0.0225888	0.395107	0.883345	-0.0737619	0.0412414	0.0736892	0.627592	0.03337	0.0229239	0.145478	0.734115	0.027053	0.0233369	0.246359	0.853499	-0.0536945
696	90002086	Morphological parameter	TBNK	SSC-A on HLA DR+ CD8br	-0.038976	0.0726688	0.591716	0.940811	0.024797	0.0492588	0.614682	0.911288	0.153709	0.103445	0.137305	0.622545	-0.0185968	0.0478513	0.697545	0.95929	0.0165061	0.0405903	0.684263	0.955816	0.101698	0.0561091	0.0699086	0.693768	-0.00363176	0.0365405	0.920829	0.986892	-0.0298958	0.0447088	0.503701	0.923431	0.0582083	0.0467388	0.212986	0.787746	0.0157005	0.0265271	0.55394	0.927136	-0.0234786	0.0340101	0.489979	0.928342	0.0323217
697	90002087	MFI	cDC	CD11c on myeloid DC	0.0399884	0.0498451	0.422406	0.864448	0.0743991	0.0354461	0.0358228	0.344558	-0.257893	0.101672	0.0111961	0.394917	-0.0174787	0.0297411	0.556738	0.931016	0.0121302	0.0376222	0.747134	0.966646	-0.0584356	0.0431483	0.175641	0.875077	0.00170216	0.0295763	0.954106	0.987416	-0.0327308	0.030309	0.280184	0.822549	0.0210335	0.0405774	0.604211	0.906231	-0.00528804	0.0203224	0.794704	0.949396	-0.0368022	0.0278195	0.185871	0.793771	0.0662512
698	90002088	MFI	cDC	CD11c on CD62L+ myeloid DC	0.0639482	0.0456572	0.16133	0.72719	0.0538873	0.0338322	0.111209	0.533972	-0.0990564	0.0863511	0.251326	0.731219	0.0159297	0.0275777	0.563515	0.931967	-0.0110369	0.033925	0.744929	0.966646	-0.0690353	0.0403772	0.0873101	0.764133	-0.00990246	0.0280194	0.723778	0.951013	-0.0650932	0.02834	0.0216263	0.417551	0.0329349	0.0365553	0.367609	0.851602	-0.0073285	0.0189537	0.699014	0.927136	-0.0312183	0.0254529	0.220004	0.821001	0.0529667
699	90002089	MFI	cDC	CD11c on monocyte	0.0102879	0.0537707	0.848268	0.986644	-0.00507991	0.0377225	0.892876	0.972716	-0.0977452	0.0822265	0.234546	0.703223	0.0101094	0.0314274	0.747699	0.972308	0.037534	0.0361771	0.2995	0.878872	-0.0387954	0.042128	0.357107	0.938631	-0.0025283	0.0303964	0.93371	0.986892	-0.0601876	0.0334357	0.0718451	0.567534	-0.0133305	0.0416989	0.749208	0.931172	0.00492964	0.0278383	0.859445	0.950488	-0.0274991	0.0302989	0.364093	0.894068	0.0463345
700	90002090	MFI	cDC	CD11c on granulocyte	0.0052158	0.057403	0.927602	0.986644	-0.109215	0.0416218	0.00869101	0.16525	-0.143474	0.093245	0.123884	0.611149	0.000247646	0.0355168	0.994437	0.998949	-0.00157302	0.0341488	0.963259	0.990355	-0.0280012	0.042371	0.508703	0.98485	-0.0818645	0.0312973	0.00890436	0.57411	0.00493246	0.0345797	0.886574	0.973323	-0.0378761	0.039879	0.342226	0.849978	-0.00102746	0.0246748	0.966786	0.987039	0.0325962	0.0315946	0.302212	0.876655	0.166999
701	90002091	MFI	Myeloid cell	CD11b on CD14+ monocyte	0.0495199	0.0344416	0.150493	0.719023	-0.022917	0.0304218	0.451264	0.845677	0.0193126	0.0769352	0.801796	0.969778	0.0408507	0.028396	0.150262	0.748515	-0.0136136	0.0231812	0.557024	0.932857	-0.00541306	0.0363824	0.881725	0.99861	-0.0353462	0.0238782	0.138802	0.723559	-0.0592594	0.0283721	0.0367389	0.495633	0.0271612	0.0337403	0.420816	0.853269	0.0328475	0.0198797	0.09847	0.675092	0.0380608	0.0207629	0.0667858	0.608049	0.0238507
702	90002092	MFI	Myeloid cell	CD11b on Gr MDSC	0.00639894	0.0411188	0.876332	0.986644	0.0496197	0.0393042	0.206786	0.687094	-0.0323165	0.075074	0.66686	0.948382	0.0197554	0.0273668	0.470371	0.905414	-0.0143451	0.0289792	0.620591	0.951233	-0.0480571	0.0418141	0.250431	0.906046	0.0166382	0.0224844	0.459306	0.868046	-0.0210491	0.0277746	0.448538	0.923431	0.00191165	0.0311208	0.951019	0.983971	-0.0086754	0.0216481	0.688607	0.927136	-0.0251344	0.0248524	0.311852	0.879079	-0.066076
703	90002093	MFI	Myeloid cell	CD11b on CD66b++ myeloid cell	-0.0359089	0.0666916	0.590279	0.940811	-0.0131341	0.0538153	0.807185	0.943412	0.0823213	0.117846	0.484833	0.906289	-0.00947764	0.0427503	0.824549	0.980295	-0.129877	0.0460525	0.0047995	0.400229	0.074438	0.0556579	0.181085	0.875077	0.00545362	0.0402278	0.892162	0.977767	0.103479	0.0429342	0.0159449	0.353204	-0.0154989	0.0544295	0.775834	0.93604	0.0244703	0.0299983	0.414659	0.856259	-0.00700472	0.0335703	0.834715	0.965469	-0.073046
704	90002094	MFI	Myeloid cell	CD11b on Mo MDSC	0.0265883	0.0498696	0.593925	0.940811	0.0360968	0.0409219	0.377729	0.809847	-0.117304	0.0940776	0.212441	0.681116	0.0390603	0.0299476	0.192134	0.807186	-0.0335204	0.0404545	0.407334	0.878872	-0.0505732	0.0584367	0.3868	0.938631	0.030502	0.0263353	0.246776	0.801747	-0.0391313	0.0333283	0.240347	0.805935	0.00460598	0.0373115	0.901753	0.976566	0.0244769	0.0213164	0.250858	0.741051	0.0164478	0.0292705	0.574168	0.928342	-0.0743365
705	90002095	MFI	Myeloid cell	CD11b on CD33dim HLA DR-	-0.00750721	0.0515588	0.884233	0.986644	-0.0707397	0.0446624	0.113222	0.533972	0.092974	0.0773935	0.229629	0.703223	0.0291755	0.0298014	0.32758	0.874069	-0.0128931	0.0345758	0.709227	0.955816	0.0251324	0.0421661	0.551152	0.98485	-0.0187044	0.0338278	0.580311	0.908986	0.0304309	0.0281621	0.279892	0.822549	0.0543423	0.036719	0.138887	0.70565	0.0146736	0.0221039	0.506789	0.90137	0.0546597	0.0245545	0.0260103	0.488281	0.0085448
706	90002096	MFI	Myeloid cell	CD11b on basophil	0.0846961	0.0644877	0.189059	0.7498	0.026709	0.0560865	0.633924	0.914001	-0.0179568	0.057721	0.755728	0.964612	-0.0283533	0.03878	0.464698	0.905414	-0.0366953	0.0405547	0.365554	0.878872	0.0546558	0.0490938	0.265582	0.906046	0.0567962	0.0344479	0.0991973	0.702864	0.073661	0.0462667	0.111364	0.688062	0.054538	0.0462892	0.238716	0.792645	0.0282721	0.0269306	0.293805	0.758595	0.0323386	0.0322762	0.316375	0.879354	0.0713175
707	90002097	MFI	Myeloid cell	CD11b on CD33br HLA DR+ CD14dim	0.0684372	0.0547253	0.211095	0.757387	0.0265072	0.0435965	0.54318	0.890199	-0.0568448	0.0988831	0.56538	0.925181	-0.0359502	0.0316709	0.256326	0.825437	0.00424886	0.0301149	0.8878	0.983857	-0.0220222	0.0398081	0.58012	0.986765	-0.0143528	0.0291065	0.621932	0.924609	-0.0672237	0.0363805	0.0646322	0.567534	-0.0120383	0.0338776	0.72233	0.931172	-0.000596369	0.0217271	0.978102	0.991668	0.0112648	0.0240348	0.639295	0.931883	-0.0540592
708	90002098	MFI	Maturation stages of T cell	CD45RA on naive CD4+	-0.0321414	0.0291595	0.270348	0.800098	-0.00457174	0.0197679	0.817104	0.94484	-0.0237116	0.0383709	0.536604	0.925181	-0.0203723	0.0157386	0.195523	0.808768	-0.0154386	0.0174849	0.377253	0.878872	-0.0213032	0.0195091	0.27485	0.906046	-0.0134991	0.0156526	0.388455	0.843607	0.00294296	0.0161504	0.855409	0.966951	-0.0198562	0.0219927	0.366605	0.851602	-0.0100809	0.0116961	0.38874	0.826073	0.00945063	0.0131571	0.472578	0.928342	0.0687424
709	90002099	MFI	Maturation stages of T cell	CD4RA on TD CD4+	0.0345824	0.0387113	0.371674	0.824286	0.0644854	0.0244557	0.00836856	0.16525	-0.0300806	0.0518806	0.562047	0.925181	-0.00386624	0.0206718	0.851637	0.980295	0.0110457	0.0213577	0.605034	0.951233	0.0103925	0.0301418	0.730254	0.986765	0.0390736	0.0204969	0.0566093	0.662823	0.0153468	0.0216197	0.477796	0.923431	0.0111713	0.0258977	0.666205	0.931172	0.0307369	0.013676	0.0246075	0.4391	0.0169291	0.0241634	0.483546	0.928342	-0.0232379
710	90002100	MFI	Maturation stages of T cell	CD45RA on naive CD8br	0.0168444	0.039165	0.667132	0.952488	0.0439864	0.0355571	0.216063	0.701965	0.040127	0.044132	0.363218	0.829523	0.00315749	0.0348643	0.927838	0.989676	0.0110355	0.0303931	0.716535	0.955816	-0.0103523	0.0325518	0.750465	0.986765	0.0390069	0.0163088	0.0167674	0.57411	-0.00399316	0.0174075	0.818564	0.957592	-0.00244537	0.0357002	0.94539	0.983971	0.00452288	0.0162443	0.780683	0.943633	0.0177917	0.0164338	0.278972	0.857865	0.02966
711	90002101	MFI	Maturation stages of T cell	CD45RA on TD CD8br	-0.0637847	0.0815246	0.433981	0.864448	0.0887797	0.0524466	0.0905008	0.497019	-0.141507	0.123913	0.253459	0.731219	-0.093707	0.0498468	0.0601217	0.653839	0.0784415	0.0436351	0.0722296	0.788058	0.0203065	0.053677	0.7052	0.986765	0.06221	0.037608	0.0980932	0.702864	0.00498086	0.0403034	0.901645	0.973323	-0.0182457	0.0568075	0.74807	0.931172	0.00784759	0.0342627	0.818836	0.950488	0.0159553	0.0368453	0.664991	0.936624	-0.164768
712	90002102	MFI	Treg	CD45RA on resting Treg	-0.0301535	0.0423826	0.4768	0.902955	-0.00717737	0.0348345	0.836758	0.950681	-0.0407384	0.0683429	0.551116	0.925181	3.29348e-05	0.025009	0.998949	0.998949	0.0434067	0.0285068	0.127838	0.849196	-0.0110382	0.0257667	0.668367	0.986765	0.00699851	0.0231771	0.762684	0.9608	-0.00191794	0.0275381	0.944475	0.983678	-0.0264638	0.0274561	0.335116	0.846034	0.0116446	0.0157911	0.460869	0.878982	-0.0103107	0.0218148	0.636463	0.931883	-0.0239489
713	90002103	MFI	Treg	CD45RA on CD39+ resting Treg	0.0517697	0.0518171	0.317753	0.818535	0.0617361	0.0351278	0.0788372	0.49681	-0.0838193	0.085428	0.32651	0.800552	0.0490827	0.0384316	0.201551	0.808768	0.000903429	0.0330229	0.978174	0.996552	-0.0257914	0.0426212	0.545093	0.98485	0.0469693	0.0284151	0.0983368	0.702864	0.0135801	0.0295388	0.645704	0.957592	0.0440428	0.0383407	0.250672	0.796544	0.0477383	0.0213896	0.0256254	0.4391	0.0388859	0.0353169	0.270872	0.857865	0.0420163
[truncated: 18 more rows]
[truncated: 3 more columns]

## Sheet: Table S4. Sensitivity Analyses 
Table S4. Sensitivity Analyses for MR Results of Immune Cell Phenotypes.
[truncated: 8,773 more rows]
[truncated: 5 more columns]

## Sheet: Table S5. MR-PRESSO Analysis Re
Table S5. MR-PRESSO Analysis Results for Significant Immune Cell Phenotypes in Hematologic Malignancies.
[truncated: 9 more rows]

[truncated: 10 more sheets: Table S6, Table S7. Reverse MR Analysis R, Table S8. Mediation Analysis of, Table S9. qPCR Cq Values, Table S10. MAGMA, Table S11. Detailed Information, Table S12. Expression Values, Table S13. Tissue-Specific Enri, Table S14. Pathway Analyses of , res_combine_FDR_figure]
